# Supplementary material for: 3-Hydroxy-2-[(2-hydroxy-4,4-dimethyl-6-oxocyclohex-1-en-1-yl)(thiophen-3-yl)methyl]-5,5-dimethylcyclohex-2-en-1-one
Source: Acta Crystallogr Sect E Struct Rep Online. 2011 Jun 25;67(Pt 7):o1813. doi: 10.1107/S160053681102407X (PMC3151761; doi:10.1107/S160053681102407X)
Supplement: Supplementary file 1 [file e-67-o1813-sup1.cif]

##############################################################################
#                                                                            #
# This CIF contains the data in a paper accepted for publication in          #
# Acta Crystallographica Section E. It conforms to the requirements of       #
# Notes for Authors for Acta Crystallographica Section E, and has been       #
# peer reviewed under the auspices of the IUCr Commission on Journals.       #
#                                                                            #
# Full details of the Crystallographic Information File format               #
# are given in the paper "The Crystallographic Information File (CIF):       #
# a New Standard Archive File for Crystallography" by S. R. Hall, F. H.      #
# Allen and I. D. Brown [Acta Cryst. (1991), A47, 655-685].                  #
#                                                                            #
# The current version of the core CIF dictionary is obtainable from          #
# ftp://ftp.iucr.org/pub/cif_core.dic.                                       #
#                                                                            #
# Software is freely available for graphical display of the structure(s)     #
# in this CIF. For information consult the CIF software page                 #
# http://www.iucr.org/resources/cif/software.                                #
#                                                                            #
# This file may be used for bona fide research purposes within the           #
# scientific community so long as proper attribution is given to the journal # 
# article from which it was obtained.                                        #
#                                                                            #
##############################################################################
data_global
_audit_creation_method     'form.cif (version 2.0)'
_journal_data_validation_number     ?
_journal_date_recd_electronic     2011-06-17
_journal_date_accepted     2011-06-20
_journal_name_full     'Acta Crystallographica, Section E'
_journal_year     2011
_journal_volume     67
_journal_issue      7
_journal_page_first     o1813
_journal_page_last     o1813
_journal_paper_category     QO
_journal_coeditor_code     IS2734
_publ_contact_author_name     'Prof. Fun, Hoong-Kun'
_publ_contact_author_address
;
      X-ray Crystallography Unit
      School of Physics
      Universiti Sains Malaysia
      11800 USM, Penang
      MALAYSIA
;
_publ_contact_author_email     'hkfun@usm.my'
_publ_contact_author_fax     '604 6579150'
_publ_contact_author_phone     '604 6533652'
_publ_section_title
;\
3-Hydroxy-2-[(2-hydroxy-4,4-dimethyl-6-oxocyclohex-1-en-1-yl)(thiophen-\
3-yl)methyl]-5,5-dimethylcyclohex-2-en-1-one
;
loop_
    _publ_author_name
    _publ_author_footnote
    _publ_author_address
    'Mohammad Asad' ?
;     School of Chemical Sciences
      Universiti Sains Malaysia
      11800 USM, Penang
      Malaysia
;
    'Chuan-Wei Oo'
;
Additional correspondence author, e-mail: oocw@usm.my.
;
;     School of Chemical Sciences
      Universiti Sains Malaysia
      11800 USM, Penang
      Malaysia
;
    'Hasnah Osman' ?
;     School of Chemical Sciences
      Universiti Sains Malaysia
      11800 USM, Penang
      Malaysia
;
    'Mohd Mustaqim Rosli' ?
;
      X-ray Crystallography Unit
      School of Physics
      Universiti Sains Malaysia
      11800 USM, Penang
      Malaysia
;
    'Hoong-Kun Fun'
;
      Thomson Reuters ResearcherID: A-3561-2009.
;
;     X-ray Crystallography Unit
      School of Physics
      Universiti Sains Malaysia
      11800 USM, Penang
      Malaysia
;
data_I
_audit_creation_method     SHELXL-97
_chemical_name_systematic
;
3-hydroxy-2-[(2-hydroxy-4,4-dimethyl-6-oxocyclohex-1-en-1-yl)(thiophen-
3-yl)methyl]-5,5-dimethylcyclohex-2-en-1-one
;
_chemical_name_common
;
2,2'-(Thiophen-3-ylmethanetriyl)bis(3-hydroxy-5,5-dimethylcyclohex-2-enone)
;
_chemical_formula_moiety     'C21 H26 O4 S'
_chemical_formula_sum     'C21 H26 O4 S'
_chemical_formula_iupac     'C21 H26 O4 S'
_chemical_formula_weight     374.48
_chemical_melting_point     ?
_symmetry_cell_setting     tetragonal
_symmetry_space_group_name_H-M     'I 41/a'
_symmetry_space_group_name_Hall     '-I 4ad'
loop_
    _symmetry_equiv_pos_as_xyz
    'x, y, z'
    '-x+1/2, -y, z+1/2'
    '-y+3/4, x+1/4, z+1/4'
    'y+3/4, -x+3/4, z+3/4'
    'x+1/2, y+1/2, z+1/2'
    '-x+1, -y+1/2, z+1'
    '-y+5/4, x+3/4, z+3/4'
    'y+5/4, -x+5/4, z+5/4'
    '-x, -y, -z'
    'x-1/2, y, -z-1/2'
    'y-3/4, -x-1/4, -z-1/4'
    '-y-3/4, x-3/4, -z-3/4'
    '-x+1/2, -y+1/2, -z+1/2'
    'x, y+1/2, -z'
    'y-1/4, -x+1/4, -z+1/4'
    '-y-1/4, x-1/4, -z-1/4'
_cell_length_a     20.37700(10)
_cell_length_b     20.37700(10)
_cell_length_c     36.9066(7)
_cell_angle_alpha     90.00
_cell_angle_beta     90.00
_cell_angle_gamma     90.00
_cell_volume     15324.4(3)
_cell_formula_units_Z     32
_cell_measurement_reflns_used     9719
_cell_measurement_theta_min     2.21
_cell_measurement_theta_max     29.91
_cell_measurement_temperature     100.0(10)
_exptl_crystal_description     'block'
_exptl_crystal_colour     'colourless'
_exptl_crystal_size_max     0.38
_exptl_crystal_size_mid     0.28
_exptl_crystal_size_min     0.24
_exptl_crystal_density_diffrn     1.298
_exptl_crystal_density_meas     ?
_exptl_crystal_density_method     'not measured'
_exptl_crystal_F_000     6400
_exptl_absorpt_coefficient_mu     0.192
_exptl_absorpt_correction_type     multi-scan
_exptl_absorpt_process_details     '(<i>SADABS</i>; Bruker, 2009)'
_exptl_absorpt_correction_T_min     0.9304
_exptl_absorpt_correction_T_max     0.9554
_exptl_special_details
;
The crystal was placed in the cold stream of an Oxford Cryosystems
Cobra open-flow nitrogen cryostat (Cosier & Glazer, 1986) operating
at 100.0 (1) K.
;
_diffrn_ambient_temperature     100.0(10)
_diffrn_radiation_type     MoK\a
_diffrn_radiation_wavelength     0.71073
_diffrn_radiation_source     'fine-focus sealed tube'
_diffrn_radiation_monochromator     graphite
_diffrn_measurement_device_type
;
Bruker SMART APEXII CCD area-detector
;
_diffrn_measurement_method     '\f and \w'
_diffrn_detector_area_resol_mean     ?
_diffrn_reflns_number     162998
_diffrn_reflns_av_R_equivalents     0.0525
_diffrn_reflns_av_sigmaI/netI     0.0234
_diffrn_reflns_theta_min     1.79
_diffrn_reflns_theta_max     30.19
_diffrn_reflns_theta_full     30.19
_diffrn_measured_fraction_theta_max     0.997
_diffrn_measured_fraction_theta_full     0.997
_diffrn_reflns_limit_h_min     -28
_diffrn_reflns_limit_h_max     28
_diffrn_reflns_limit_k_min     -28
_diffrn_reflns_limit_k_max     28
_diffrn_reflns_limit_l_min     -52
_diffrn_reflns_limit_l_max     51
_diffrn_standards_number     0
_diffrn_standards_interval_count     .
_diffrn_standards_interval_time     .
_diffrn_standards_decay_%     ?
_refine_special_details
;
 Refinement of F^2^ against ALL reflections.  The weighted R-factor wR and
 goodness of fit S are based on F^2^, conventional R-factors R are based
 on F, with F set to zero for negative F^2^. The threshold expression of
 F^2^ > 2sigma(F^2^) is used only for calculating R-factors(gt) etc. and is
 not relevant to the choice of reflections for refinement.  R-factors based
 on F^2^ are statistically about twice as large as those based on F, and R-
 factors based on ALL data will be even larger.
;
_reflns_number_total     11335
_reflns_number_gt     9435
_reflns_threshold_expression     I>2\s(I)
_refine_ls_structure_factor_coef     Fsqd
_refine_ls_matrix_type     full
_refine_ls_R_factor_all     0.0613
_refine_ls_R_factor_gt     0.0488
_refine_ls_wR_factor_gt     0.1235
_refine_ls_wR_factor_ref     0.1319
_refine_ls_goodness_of_fit_ref     1.047
_refine_ls_restrained_S_all     1.044
_refine_ls_number_reflns     11335
_refine_ls_number_parameters     518
_refine_ls_number_restraints     86
_refine_ls_hydrogen_treatment     mixed
_refine_ls_weighting_scheme     calc
_refine_ls_weighting_details
        'calc w=1/[\s^2^(Fo^2^)+(0.0603P)^2^+23.1894P] where P=(Fo^2^+2Fc^2^)/3'
_atom_sites_solution_hydrogens     geom
_atom_sites_solution_primary     direct
_atom_sites_solution_secondary     difmap
_refine_ls_shift/su_max     0.001
_refine_ls_shift/su_mean     0.000
_refine_diff_density_max     0.854
_refine_diff_density_min     -0.810
_refine_ls_extinction_method     none
_refine_ls_extinction_coef     ?
loop_
    _atom_type_symbol
    _atom_type_description
    _atom_type_scat_dispersion_real
    _atom_type_scat_dispersion_imag
    _atom_type_scat_source
    'C' 'C' 0.0033 0.0016
                         'International Tables Vol C Tables 4.2.6.8 and 6.1.1.4'
    'H' 'H' 0.0000 0.0000
                         'International Tables Vol C Tables 4.2.6.8 and 6.1.1.4'
    'O' 'O' 0.0106 0.0060
                         'International Tables Vol C Tables 4.2.6.8 and 6.1.1.4'
    'S' 'S' 0.1246 0.1234
                         'International Tables Vol C Tables 4.2.6.8 and 6.1.1.4'
_computing_data_collection     'APEX2 (Bruker, 2009)'
_computing_cell_refinement     'SAINT (Bruker, 2009)'
_computing_data_reduction     'SAINT (Bruker, 2009)'
_computing_structure_solution     'SHELXTL (Sheldrick, 2008)'
_computing_structure_refinement     'SHELXTL (Sheldrick, 2008)'
_computing_molecular_graphics     'SHELXTL (Sheldrick, 2008)'
_computing_publication_material
;
SHELXTL (Sheldrick, 2008) and PLATON (Spek, 2009)
;
loop_
    _atom_site_type_symbol
    _atom_site_label
    _atom_site_fract_x
    _atom_site_fract_y
    _atom_site_fract_z
    _atom_site_U_iso_or_equiv
    _atom_site_adp_type
    _atom_site_calc_flag
    _atom_site_refinement_flags
    _atom_site_occupancy
    _atom_site_symmetry_multiplicity
    _atom_site_disorder_assembly
    _atom_site_disorder_group
    S S1A 0.26498(2) 0.53295(2) 0.064534(12) 0.02667(10) Uani d . 1 1 . .
    O O1A 0.43198(5) 0.66891(5) 0.06947(3) 0.01577(19) Uani d . 1 1 . .
    O O2A 0.32661(5) 0.79671(5) -0.01962(3) 0.0185(2) Uani d . 1 1 . .
    O O3A 0.48148(5) 0.58783(5) 0.02392(3) 0.0160(2) Uani d . 1 1 . .
    O O4A 0.38506(5) 0.71916(5) -0.06694(3) 0.0177(2) Uani d . 1 1 . .
    C C1A 0.29441(7) 0.60778(7) 0.05155(4) 0.0174(3) Uani d . 1 1 . .
    H H1AA 0.2849 0.6476 0.0639 0.021 Uiso calc R 1 1 . .
    C C2A 0.30093(7) 0.49167(6) 0.03039(4) 0.0136(2) Uani d . 1 1 . .
    H H2AA 0.2976 0.4458 0.0261 0.016 Uiso calc R 1 1 . .
    C C3A 0.33798(7) 0.53824(7) 0.00845(4) 0.0184(3) Uani d . 1 1 . .
    H H3AA 0.3627 0.5260 -0.0123 0.022 Uiso calc R 1 1 . .
    C C4A 0.33333(6) 0.60401(7) 0.02128(4) 0.0140(2) Uani d . 1 1 . .
    C C5A 0.36197(6) 0.66325(6) 0.00161(3) 0.0126(2) Uani d . 1 1 . .
    H H5AA 0.3278 0.6755 -0.0166 0.015 Uiso calc R 1 1 . .
    C C6A 0.36899(6) 0.72403(6) 0.02540(4) 0.0126(2) Uani d . 1 1 . .
    C C7A 0.34849(7) 0.78460(7) 0.01386(4) 0.0143(2) Uani d . 1 1 . .
    C C8A 0.34971(7) 0.84505(7) 0.03702(4) 0.0168(3) Uani d . 1 1 . .
    H H8AA 0.3092 0.8706 0.0324 0.020 Uiso calc R 1 1 . .
    H H8AB 0.3875 0.8725 0.0296 0.020 Uiso calc R 1 1 . .
    C C9A 0.35486(7) 0.83136(7) 0.07775(4) 0.0139(2) Uani d . 1 1 . .
    C C10A 0.40850(7) 0.77994(7) 0.08357(4) 0.0154(3) Uani d . 1 1 . .
    H H10A 0.4517 0.8009 0.0794 0.018 Uiso calc R 1 1 . .
    H H10B 0.4072 0.7655 0.1092 0.018 Uiso calc R 1 1 . .
    C C11A 0.40332(6) 0.72029(7) 0.05960(4) 0.0129(2) Uani d . 1 1 . .
    C C12A 0.42293(6) 0.64826(6) -0.02089(4) 0.0127(2) Uani d . 1 1 . .
    C C13A 0.47480(7) 0.61050(6) -0.00969(4) 0.0133(2) Uani d . 1 1 . .
    C C14A 0.53007(7) 0.59015(7) -0.03387(4) 0.0156(3) Uani d . 1 1 . .
    H H14A 0.5414 0.5439 -0.0285 0.019 Uiso calc R 1 1 . .
    H H14B 0.5690 0.6173 -0.0281 0.019 Uiso calc R 1 1 . .
    C C15A 0.51536(7) 0.59647(7) -0.07442(4) 0.0142(2) Uani d . 1 1 . .
    C C16A 0.48509(7) 0.66420(7) -0.08030(4) 0.0158(3) Uani d . 1 1 . .
    H H16A 0.5192 0.6979 -0.0760 0.019 Uiso calc R 1 1 . .
    H H16B 0.4710 0.6679 -0.1059 0.019 Uiso calc R 1 1 . .
    C C17A 0.42705(7) 0.67870(7) -0.05621(4) 0.0141(2) Uani d . 1 1 . .
    C C18A 0.57947(7) 0.59155(7) -0.09582(4) 0.0187(3) Uani d . 1 1 . .
    H H18A 0.6093 0.6266 -0.0882 0.028 Uiso calc R 1 1 . .
    H H18B 0.5702 0.5960 -0.1218 0.028 Uiso calc R 1 1 . .
    H H18C 0.6000 0.5489 -0.0912 0.028 Uiso calc R 1 1 . .
    C C19A 0.46737(7) 0.54295(7) -0.08661(4) 0.0192(3) Uani d . 1 1 . .
    H H19A 0.4258 0.5480 -0.0736 0.029 Uiso calc R 1 1 . .
    H H19B 0.4861 0.4997 -0.0813 0.029 Uiso calc R 1 1 . .
    H H19C 0.4595 0.5470 -0.1127 0.029 Uiso calc R 1 1 . .
    C C20A 0.28941(7) 0.80673(8) 0.09259(4) 0.0198(3) Uani d . 1 1 . .
    H H20A 0.2775 0.7656 0.0805 0.030 Uiso calc R 1 1 . .
    H H20B 0.2553 0.8397 0.0881 0.030 Uiso calc R 1 1 . .
    H H20C 0.2934 0.7991 0.1187 0.030 Uiso calc R 1 1 . .
    C C21A 0.37389(8) 0.89450(7) 0.09753(4) 0.0215(3) Uani d . 1 1 . .
    H H21A 0.3757 0.8862 0.1237 0.032 Uiso calc R 1 1 . .
    H H21B 0.3412 0.9286 0.0925 0.032 Uiso calc R 1 1 . .
    H H21C 0.4170 0.9093 0.0891 0.032 Uiso calc R 1 1 . .
    C C4B 0.81079(7) 0.38819(7) 0.03626(4) 0.0176(3) Uani d D 1 1 . .
    C C1B 0.8193(3) 0.4552(2) 0.03293(13) 0.0218(9) Uani d PDU 0.735(3) 1 A 1
    H H1BA 0.8443 0.4758 0.0144 0.026 Uiso calc PR 0.735(3) 1 A 1
    S S1B 0.77821(9) 0.49656(7) 0.06707(4) 0.0299(3) Uani d PDU 0.735(3) 1 A 1
    C C2B 0.7426(5) 0.4251(5) 0.0842(3) 0.0313(18) Uani d PDU 0.735(3) 1 A 1
    H H2BA 0.7117 0.4229 0.1034 0.038 Uiso calc PR 0.735(3) 1 A 1
    C C3B 0.7670(7) 0.3731(3) 0.0652(3) 0.0218(8) Uani d PDU 0.735(3) 1 A 1
    H H3BA 0.7553 0.3292 0.0710 0.026 Uiso calc PR 0.735(3) 1 A 1
    C C1Y 0.7673(19) 0.3684(9) 0.0634(10) 0.0218(9) Uani d PDU 0.265(3) 1 A 2
    H H1YA 0.7542 0.3246 0.0683 0.026 Uiso calc PR 0.265(3) 1 A 2
    S S1Y 0.7417(4) 0.4372(4) 0.0863(2) 0.0358(12) Uani d PDU 0.265(3) 1 A 2
    C C2Y 0.7818(10) 0.4925(8) 0.0583(4) 0.037(4) Uani d PDU 0.265(3) 1 A 2
    H H2YA 0.7763 0.5388 0.0574 0.044 Uiso calc PR 0.265(3) 1 A 2
    C C3Y 0.8224(9) 0.4555(8) 0.0380(5) 0.0218(8) Uani d PDU 0.265(3) 1 A 2
    H H3YA 0.8581 0.4747 0.0253 0.026 Uiso calc PR 0.265(3) 1 A 2
    O O1B 0.84132(5) 0.30773(6) -0.06499(3) 0.0207(2) Uani d . 1 1 . .
    O O2B 0.96238(5) 0.40881(5) 0.02813(3) 0.0183(2) Uani d . 1 1 . .
    O O3B 0.81736(6) 0.20770(6) -0.02075(3) 0.0217(2) Uani d . 1 1 . .
    O O4B 0.91887(5) 0.32452(5) 0.07410(3) 0.0181(2) Uani d . 1 1 . .
    C C5B 0.83837(7) 0.33758(7) 0.00993(4) 0.0146(2) Uani d . 1 1 A .
    H H5BA 0.8003 0.3258 -0.0059 0.018 Uiso calc R 1 1 . .
    C C6B 0.88949(7) 0.36484(7) -0.01621(4) 0.0148(2) Uani d . 1 1 . .
    C C7B 0.94425(7) 0.39922(7) -0.00606(4) 0.0149(2) Uani d . 1 1 A .
    C C8B 0.98958(7) 0.43230(7) -0.03252(4) 0.0179(3) Uani d . 1 1 . .
    H H8BA 1.0345 0.4324 -0.0223 0.021 Uiso calc R 1 1 A .
    H H8BB 0.9757 0.4786 -0.0354 0.021 Uiso calc R 1 1 . .
    C C9B 0.99160(7) 0.39999(7) -0.06994(4) 0.0180(3) Uani d . 1 1 A .
    C C10B 0.92029(8) 0.38833(8) -0.08188(4) 0.0207(3) Uani d . 1 1 . .
    H H10C 0.8989 0.4313 -0.0861 0.025 Uiso calc R 1 1 A .
    H H10D 0.9203 0.3640 -0.1051 0.025 Uiso calc R 1 1 . .
    C C11B 0.88085(7) 0.35024(7) -0.05431(4) 0.0168(3) Uani d . 1 1 A .
    C C12B 0.85772(7) 0.27305(7) 0.02810(4) 0.0147(2) Uani d . 1 1 . .
    C C13B 0.84358(7) 0.21397(7) 0.01210(4) 0.0168(3) Uani d . 1 1 A .
    C C14B 0.85774(8) 0.14916(7) 0.02953(4) 0.0211(3) Uani d . 1 1 . .
    H H14C 0.8991 0.1316 0.0193 0.025 Uiso calc R 1 1 A .
    H H14D 0.8221 0.1181 0.0232 0.025 Uiso calc R 1 1 . .
    C C15B 0.86403(7) 0.15195(7) 0.07086(4) 0.0181(3) Uani d . 1 1 A .
    C C16B 0.90965(7) 0.20923(7) 0.08039(4) 0.0192(3) Uani d . 1 1 . .
    H H16C 0.9072 0.2169 0.1068 0.023 Uiso calc R 1 1 A .
    H H16D 0.9553 0.1962 0.0747 0.023 Uiso calc R 1 1 . .
    C C17B 0.89507(7) 0.27293(7) 0.06126(4) 0.0150(2) Uani d . 1 1 A .
    C C18B 0.89383(9) 0.08794(8) 0.08484(5) 0.0261(3) Uani d . 1 1 . .
    H H18D 0.8993 0.0906 0.1112 0.039 Uiso calc R 1 1 A .
    H H18E 0.9367 0.0809 0.0734 0.039 Uiso calc R 1 1 . .
    H H18F 0.8646 0.0513 0.0789 0.039 Uiso calc R 1 1 . .
    C C19B 0.79651(8) 0.16165(8) 0.08853(5) 0.0246(3) Uani d . 1 1 . .
    H H19D 0.8014 0.1623 0.1149 0.037 Uiso calc R 1 1 A .
    H H19E 0.7674 0.1255 0.0816 0.037 Uiso calc R 1 1 . .
    H H19F 0.7776 0.2033 0.0804 0.037 Uiso calc R 1 1 . .
    C C20B 1.02941(9) 0.33507(8) -0.06795(5) 0.0274(3) Uani d . 1 1 . .
    H H20D 1.0754 0.3439 -0.0618 0.041 Uiso calc R 1 1 A .
    H H20E 1.0272 0.3128 -0.0915 0.041 Uiso calc R 1 1 . .
    H H20F 1.0099 0.3070 -0.0493 0.041 Uiso calc R 1 1 . .
    C C21B 1.02532(9) 0.44528(8) -0.09711(4) 0.0243(3) Uani d . 1 1 . .
    H H21D 1.0703 0.4541 -0.0891 0.036 Uiso calc R 1 1 A .
    H H21E 1.0010 0.4867 -0.0988 0.036 Uiso calc R 1 1 . .
    H H21F 1.0263 0.4241 -0.1210 0.036 Uiso calc R 1 1 . .
    H H1A3 0.4580(12) 0.6109(13) 0.0393(7) 0.047(7) Uiso d . 1 1 . .
    H H1B2 0.9381(13) 0.3845(13) 0.0434(7) 0.048(7) Uiso d . 1 1 . .
    H H1B3 0.8215(12) 0.2413(13) -0.0329(7) 0.044(7) Uiso d . 1 1 . .
    H H1A2 0.3405(12) 0.7665(13) -0.0342(7) 0.046(7) Uiso d . 1 1 . .
loop_
    _atom_site_aniso_label
    _atom_site_aniso_U_11
    _atom_site_aniso_U_22
    _atom_site_aniso_U_33
    _atom_site_aniso_U_12
    _atom_site_aniso_U_13
    _atom_site_aniso_U_23
    S1A 0.0251(2) 0.0266(2) 0.0283(2) -0.00512(15) 0.00349(15) 0.00306(15)
    O1A 0.0161(5) 0.0160(5) 0.0152(5) 0.0019(4) -0.0022(4) 0.0011(4)
    O2A 0.0244(5) 0.0190(5) 0.0120(5) 0.0062(4) -0.0003(4) 0.0023(4)
    O3A 0.0176(5) 0.0181(5) 0.0123(4) 0.0031(4) -0.0013(4) 0.0014(4)
    O4A 0.0201(5) 0.0188(5) 0.0141(5) 0.0038(4) -0.0010(4) 0.0022(4)
    C1A 0.0171(6) 0.0165(6) 0.0186(6) -0.0024(5) 0.0017(5) 0.0015(5)
    C2A 0.0150(6) 0.0094(5) 0.0165(6) 0.0033(4) -0.0049(5) -0.0030(4)
    C3A 0.0180(6) 0.0172(6) 0.0199(7) -0.0029(5) 0.0010(5) -0.0010(5)
    C4A 0.0118(6) 0.0152(6) 0.0150(6) -0.0012(5) -0.0022(5) 0.0015(5)
    C5A 0.0121(6) 0.0137(6) 0.0121(6) 0.0000(4) -0.0018(4) 0.0009(4)
    C6A 0.0119(6) 0.0137(6) 0.0122(6) -0.0002(4) 0.0004(4) 0.0010(4)
    C7A 0.0140(6) 0.0168(6) 0.0121(6) 0.0009(5) 0.0016(5) 0.0015(5)
    C8A 0.0218(7) 0.0138(6) 0.0148(6) 0.0019(5) 0.0035(5) 0.0018(5)
    C9A 0.0146(6) 0.0135(6) 0.0137(6) -0.0001(5) 0.0022(5) 0.0005(5)
    C10A 0.0143(6) 0.0152(6) 0.0166(6) -0.0002(5) -0.0013(5) -0.0019(5)
    C11A 0.0108(5) 0.0147(6) 0.0133(6) -0.0012(4) 0.0010(4) 0.0009(5)
    C12A 0.0134(6) 0.0123(6) 0.0124(6) -0.0008(4) -0.0009(4) -0.0005(4)
    C13A 0.0157(6) 0.0120(6) 0.0123(6) -0.0014(5) -0.0011(5) -0.0005(4)
    C14A 0.0149(6) 0.0164(6) 0.0154(6) 0.0026(5) -0.0005(5) -0.0013(5)
    C15A 0.0157(6) 0.0126(6) 0.0144(6) -0.0008(5) 0.0006(5) -0.0017(5)
    C16A 0.0186(6) 0.0148(6) 0.0140(6) 0.0003(5) 0.0018(5) 0.0013(5)
    C17A 0.0162(6) 0.0137(6) 0.0124(6) -0.0013(5) -0.0012(5) -0.0014(5)
    C18A 0.0190(7) 0.0182(7) 0.0188(7) -0.0007(5) 0.0039(5) -0.0033(5)
    C19A 0.0205(7) 0.0173(6) 0.0198(7) -0.0038(5) 0.0012(5) -0.0055(5)
    C20A 0.0171(6) 0.0236(7) 0.0189(7) -0.0009(5) 0.0060(5) 0.0012(5)
    C21A 0.0269(8) 0.0159(6) 0.0216(7) 0.0000(6) -0.0003(6) -0.0039(5)
    C4B 0.0150(6) 0.0233(7) 0.0145(6) 0.0062(5) -0.0038(5) -0.0030(5)
    C1B 0.0236(13) 0.0194(11) 0.022(2) 0.0077(10) -0.0049(14) -0.0066(12)
    S1B 0.0293(4) 0.0286(4) 0.0317(8) 0.0114(3) -0.0019(5) -0.0124(4)
    C2B 0.027(3) 0.042(4) 0.025(3) -0.002(3) -0.0004(17) 0.005(3)
    C3B 0.0186(11) 0.032(2) 0.0153(17) 0.0046(17) 0.0008(11) -0.0021(15)
    C1Y 0.0236(13) 0.0194(11) 0.022(2) 0.0077(10) -0.0049(14) -0.0066(12)
    S1Y 0.0376(19) 0.045(3) 0.0253(14) 0.0207(17) -0.0076(11) -0.0104(14)
    C2Y 0.041(6) 0.051(6) 0.018(6) 0.015(5) -0.015(4) -0.005(4)
    C3Y 0.0186(11) 0.032(2) 0.0153(17) 0.0046(17) 0.0008(11) -0.0021(15)
    O1B 0.0212(5) 0.0246(5) 0.0163(5) -0.0045(4) -0.0028(4) -0.0036(4)
    O2B 0.0219(5) 0.0187(5) 0.0143(5) -0.0043(4) -0.0039(4) 0.0000(4)
    O3B 0.0253(6) 0.0230(6) 0.0167(5) -0.0058(4) -0.0008(4) -0.0039(4)
    O4B 0.0190(5) 0.0184(5) 0.0169(5) -0.0016(4) -0.0034(4) -0.0001(4)
    C5B 0.0134(6) 0.0172(6) 0.0132(6) 0.0015(5) -0.0022(5) -0.0021(5)
    C6B 0.0164(6) 0.0150(6) 0.0130(6) 0.0012(5) -0.0012(5) -0.0006(5)
    C7B 0.0189(6) 0.0118(6) 0.0140(6) 0.0018(5) -0.0021(5) -0.0006(5)
    C8B 0.0213(7) 0.0149(6) 0.0175(6) -0.0039(5) -0.0008(5) 0.0017(5)
    C9B 0.0211(7) 0.0136(6) 0.0193(7) -0.0006(5) 0.0033(5) 0.0000(5)
    C10B 0.0254(7) 0.0223(7) 0.0143(6) -0.0026(6) 0.0005(5) -0.0011(5)
    C11B 0.0174(6) 0.0179(6) 0.0152(6) 0.0008(5) -0.0011(5) -0.0018(5)
    C12B 0.0132(6) 0.0164(6) 0.0144(6) 0.0003(5) 0.0011(5) -0.0009(5)
    C13B 0.0144(6) 0.0198(7) 0.0163(6) -0.0025(5) 0.0030(5) -0.0020(5)
    C14B 0.0263(7) 0.0159(6) 0.0211(7) -0.0021(5) 0.0053(6) -0.0022(5)
    C15B 0.0180(6) 0.0163(6) 0.0200(7) -0.0006(5) 0.0056(5) 0.0005(5)
    C16B 0.0184(7) 0.0186(7) 0.0208(7) 0.0002(5) -0.0011(5) 0.0039(5)
    C17B 0.0124(6) 0.0174(6) 0.0152(6) 0.0012(5) 0.0014(5) 0.0004(5)
    C18B 0.0305(8) 0.0188(7) 0.0289(8) 0.0031(6) 0.0073(7) 0.0054(6)
    C19B 0.0214(7) 0.0266(8) 0.0257(8) 0.0002(6) 0.0088(6) 0.0014(6)
    C20B 0.0284(8) 0.0173(7) 0.0364(9) 0.0032(6) 0.0103(7) 0.0020(6)
    C21B 0.0308(8) 0.0209(7) 0.0212(7) -0.0041(6) 0.0063(6) 0.0020(6)
_geom_special_details
;
 All esds (except the esd in the dihedral angle between two l.s. planes)
 are estimated using the full covariance matrix.  The cell esds are taken
 into account individually in the estimation of esds in distances, angles
 and torsion angles; correlations between esds in cell parameters are only
 used when they are defined by crystal symmetry.  An approximate (isotropic)
 treatment of cell esds is used for estimating esds involving l.s. planes.
;
loop_
    _geom_bond_atom_site_label_1
    _geom_bond_atom_site_label_2
    _geom_bond_site_symmetry_2
    _geom_bond_distance
    _geom_bond_publ_flag
    S1A C2A . 1.6829(14) ?
    S1A C1A . 1.7071(15) ?
    O1A C11A . 1.2530(16) ?
    O2A C7A . 1.3368(16) ?
    O2A H1A2 . 0.87(3) ?
    O3A C13A . 1.3308(16) ?
    O3A H1A3 . 0.88(3) ?
    O4A C17A . 1.2524(17) ?
    C1A C4A . 1.3722(19) ?
    C1A H1AA . 0.9500 ?
    C2A C3A . 1.458(2) ?
    C2A H2AA . 0.9500 ?
    C3A C4A . 1.4246(19) ?
    C3A H3AA . 0.9500 ?
    C4A C5A . 1.5249(18) ?
    C5A C6A . 1.5247(18) ?
    C5A C12A . 1.5252(18) ?
    C5A H5AA . 1.0000 ?
    C6A C7A . 1.3708(18) ?
    C6A C11A . 1.4452(18) ?
    C7A C8A . 1.4995(19) ?
    C8A C9A . 1.5323(19) ?
    C8A H8AA . 0.9900 ?
    C8A H8AB . 0.9900 ?
    C9A C20A . 1.5265(19) ?
    C9A C21A . 1.5293(19) ?
    C9A C10A . 1.5293(19) ?
    C10A C11A . 1.5069(19) ?
    C10A H10A . 0.9900 ?
    C10A H10B . 0.9900 ?
    C12A C13A . 1.3711(18) ?
    C12A C17A . 1.4459(18) ?
    C13A C14A . 1.4956(19) ?
    C14A C15A . 1.5317(19) ?
    C14A H14A . 0.9900 ?
    C14A H14B . 0.9900 ?
    C15A C16A . 1.5272(19) ?
    C15A C18A . 1.5298(19) ?
    C15A C19A . 1.5324(19) ?
    C16A C17A . 1.5087(19) ?
    C16A H16A . 0.9900 ?
    C16A H16B . 0.9900 ?
    C18A H18A . 0.9800 ?
    C18A H18B . 0.9800 ?
    C18A H18C . 0.9800 ?
    C19A H19A . 0.9800 ?
    C19A H19B . 0.9800 ?
    C19A H19C . 0.9800 ?
    C20A H20A . 0.9800 ?
    C20A H20B . 0.9800 ?
    C20A H20C . 0.9800 ?
    C21A H21A . 0.9800 ?
    C21A H21B . 0.9800 ?
    C21A H21C . 0.9800 ?
    C4B C1B . 1.382(5) ?
    C4B C3Y . 1.393(16) ?
    C4B C1Y . 1.396(18) ?
    C4B C3B . 1.426(6) ?
    C4B C5B . 1.5244(19) ?
    C1B S1B . 1.732(6) ?
    C1B H1BA . 0.9500 ?
    S1B C2B . 1.745(9) ?
    C2B C3B . 1.364(11) ?
    C2B H2BA . 0.9500 ?
    C3B H3BA . 0.9500 ?
    C1Y S1Y . 1.718(19) ?
    C1Y H1YA . 0.9500 ?
    S1Y C2Y . 1.734(14) ?
    C2Y C3Y . 1.346(19) ?
    C2Y H2YA . 0.9500 ?
    C3Y H3YA . 0.9500 ?
    O1B C11B . 1.2467(18) ?
    O2B C7B . 1.3291(16) ?
    O2B H1B2 . 0.90(3) ?
    O3B C13B . 1.3309(18) ?
    O3B H1B3 . 0.82(3) ?
    O4B C17B . 1.2510(17) ?
    C5B C6B . 1.5245(19) ?
    C5B C12B . 1.5278(19) ?
    C5B H5BA . 1.0000 ?
    C6B C7B . 1.3699(19) ?
    C6B C11B . 1.4481(19) ?
    C7B C8B . 1.504(2) ?
    C8B C9B . 1.531(2) ?
    C8B H8BA . 0.9900 ?
    C8B H8BB . 0.9900 ?
    C9B C21B . 1.526(2) ?
    C9B C20B . 1.533(2) ?
    C9B C10B . 1.537(2) ?
    C10B C11B . 1.511(2) ?
    C10B H10C . 0.9900 ?
    C10B H10D . 0.9900 ?
    C12B C13B . 1.3715(19) ?
    C12B C17B . 1.4414(19) ?
    C13B C14B . 1.497(2) ?
    C14B C15B . 1.532(2) ?
    C14B H14C . 0.9900 ?
    C14B H14D . 0.9900 ?
    C15B C18B . 1.528(2) ?
    C15B C16B . 1.533(2) ?
    C15B C19B . 1.535(2) ?
    C16B C17B . 1.507(2) ?
    C16B H16C . 0.9900 ?
    C16B H16D . 0.9900 ?
    C18B H18D . 0.9800 ?
    C18B H18E . 0.9800 ?
    C18B H18F . 0.9800 ?
    C19B H19D . 0.9800 ?
    C19B H19E . 0.9800 ?
    C19B H19F . 0.9800 ?
    C20B H20D . 0.9800 ?
    C20B H20E . 0.9800 ?
    C20B H20F . 0.9800 ?
    C21B H21D . 0.9800 ?
    C21B H21E . 0.9800 ?
    C21B H21F . 0.9800 ?
loop_
    _geom_angle_atom_site_label_1
    _geom_angle_atom_site_label_2
    _geom_angle_atom_site_label_3
    _geom_angle_site_symmetry_1
    _geom_angle_site_symmetry_3
    _geom_angle
    _geom_angle_publ_flag
    C2A S1A C1A . . 94.78(7) ?
    C7A O2A H1A2 . . 109.6(17) ?
    C13A O3A H1A3 . . 111.2(17) ?
    C4A C1A S1A . . 112.43(11) ?
    C4A C1A H1AA . . 123.8 ?
    S1A C1A H1AA . . 123.8 ?
    C3A C2A S1A . . 108.42(10) ?
    C3A C2A H2AA . . 125.8 ?
    S1A C2A H2AA . . 125.8 ?
    C4A C3A C2A . . 113.14(12) ?
    C4A C3A H3AA . . 123.4 ?
    C2A C3A H3AA . . 123.4 ?
    C1A C4A C3A . . 111.21(12) ?
    C1A C4A C5A . . 124.37(12) ?
    C3A C4A C5A . . 124.13(12) ?
    C6A C5A C4A . . 113.88(11) ?
    C6A C5A C12A . . 113.57(11) ?
    C4A C5A C12A . . 114.35(11) ?
    C6A C5A H5AA . . 104.5 ?
    C4A C5A H5AA . . 104.5 ?
    C12A C5A H5AA . . 104.5 ?
    C7A C6A C11A . . 117.78(12) ?
    C7A C6A C5A . . 121.60(12) ?
    C11A C6A C5A . . 120.37(11) ?
    O2A C7A C6A . . 123.70(13) ?
    O2A C7A C8A . . 112.39(12) ?
    C6A C7A C8A . . 123.89(12) ?
    C7A C8A C9A . . 114.25(11) ?
    C7A C8A H8AA . . 108.7 ?
    C9A C8A H8AA . . 108.7 ?
    C7A C8A H8AB . . 108.7 ?
    C9A C8A H8AB . . 108.7 ?
    H8AA C8A H8AB . . 107.6 ?
    C20A C9A C21A . . 109.09(12) ?
    C20A C9A C10A . . 110.41(11) ?
    C21A C9A C10A . . 109.16(12) ?
    C20A C9A C8A . . 110.60(12) ?
    C21A C9A C8A . . 109.41(11) ?
    C10A C9A C8A . . 108.13(11) ?
    C11A C10A C9A . . 114.85(11) ?
    C11A C10A H10A . . 108.6 ?
    C9A C10A H10A . . 108.6 ?
    C11A C10A H10B . . 108.6 ?
    C9A C10A H10B . . 108.6 ?
    H10A C10A H10B . . 107.5 ?
    O1A C11A C6A . . 121.57(12) ?
    O1A C11A C10A . . 118.08(12) ?
    C6A C11A C10A . . 120.27(12) ?
    C13A C12A C17A . . 117.89(12) ?
    C13A C12A C5A . . 125.17(12) ?
    C17A C12A C5A . . 116.88(11) ?
    O3A C13A C12A . . 123.70(12) ?
    O3A C13A C14A . . 112.51(12) ?
    C12A C13A C14A . . 123.79(12) ?
    C13A C14A C15A . . 114.35(11) ?
    C13A C14A H14A . . 108.7 ?
    C15A C14A H14A . . 108.7 ?
    C13A C14A H14B . . 108.7 ?
    C15A C14A H14B . . 108.7 ?
    H14A C14A H14B . . 107.6 ?
    C16A C15A C18A . . 109.32(11) ?
    C16A C15A C14A . . 107.09(11) ?
    C18A C15A C14A . . 109.38(11) ?
    C16A C15A C19A . . 110.11(12) ?
    C18A C15A C19A . . 110.28(11) ?
    C14A C15A C19A . . 110.60(12) ?
    C17A C16A C15A . . 114.20(11) ?
    C17A C16A H16A . . 108.7 ?
    C15A C16A H16A . . 108.7 ?
    C17A C16A H16B . . 108.7 ?
    C15A C16A H16B . . 108.7 ?
    H16A C16A H16B . . 107.6 ?
    O4A C17A C12A . . 121.85(12) ?
    O4A C17A C16A . . 118.57(12) ?
    C12A C17A C16A . . 119.51(12) ?
    C15A C18A H18A . . 109.5 ?
    C15A C18A H18B . . 109.5 ?
    H18A C18A H18B . . 109.5 ?
    C15A C18A H18C . . 109.5 ?
    H18A C18A H18C . . 109.5 ?
    H18B C18A H18C . . 109.5 ?
    C15A C19A H19A . . 109.5 ?
    C15A C19A H19B . . 109.5 ?
    H19A C19A H19B . . 109.5 ?
    C15A C19A H19C . . 109.5 ?
    H19A C19A H19C . . 109.5 ?
    H19B C19A H19C . . 109.5 ?
    C9A C20A H20A . . 109.5 ?
    C9A C20A H20B . . 109.5 ?
    H20A C20A H20B . . 109.5 ?
    C9A C20A H20C . . 109.5 ?
    H20A C20A H20C . . 109.5 ?
    H20B C20A H20C . . 109.5 ?
    C9A C21A H21A . . 109.5 ?
    C9A C21A H21B . . 109.5 ?
    H21A C21A H21B . . 109.5 ?
    C9A C21A H21C . . 109.5 ?
    H21A C21A H21C . . 109.5 ?
    H21B C21A H21C . . 109.5 ?
    C1B C4B C1Y . . 115.4(9) ?
    C3Y C4B C1Y . . 111.0(8) ?
    C1B C4B C3B . . 111.0(3) ?
    C3Y C4B C3B . . 106.5(9) ?
    C1B C4B C5B . . 124.4(3) ?
    C3Y C4B C5B . . 129.2(7) ?
    C1Y C4B C5B . . 119.7(8) ?
    C3B C4B C5B . . 124.2(3) ?
    C4B C1B S1B . . 110.8(3) ?
    C4B C1B H1BA . . 124.6 ?
    S1B C1B H1BA . . 124.6 ?
    C1B S1B C2B . . 93.4(4) ?
    C3B C2B S1B . . 108.1(6) ?
    C3B C2B H2BA . . 125.9 ?
    S1B C2B H2BA . . 125.9 ?
    C2B C3B C4B . . 116.4(6) ?
    C2B C3B H3BA . . 121.8 ?
    C4B C3B H3BA . . 121.8 ?
    C4B C1Y S1Y . . 108.1(11) ?
    C4B C1Y H1YA . . 126.0 ?
    S1Y C1Y H1YA . . 126.0 ?
    C1Y S1Y C2Y . . 95.3(9) ?
    C3Y C2Y S1Y . . 104.9(12) ?
    C3Y C2Y H2YA . . 127.5 ?
    S1Y C2Y H2YA . . 127.5 ?
    C2Y C3Y C4B . . 118.2(14) ?
    C2Y C3Y H3YA . . 120.9 ?
    C4B C3Y H3YA . . 120.9 ?
    C7B O2B H1B2 . . 111.2(16) ?
    C13B O3B H1B3 . . 112.0(18) ?
    C4B C5B C6B . . 114.13(12) ?
    C4B C5B C12B . . 113.43(11) ?
    C6B C5B C12B . . 114.51(11) ?
    C4B C5B H5BA . . 104.4 ?
    C6B C5B H5BA . . 104.4 ?
    C12B C5B H5BA . . 104.4 ?
    C7B C6B C11B . . 118.01(13) ?
    C7B C6B C5B . . 124.75(12) ?
    C11B C6B C5B . . 117.17(12) ?
    O2B C7B C6B . . 124.14(13) ?
    O2B C7B C8B . . 112.32(12) ?
    C6B C7B C8B . . 123.51(12) ?
    C7B C8B C9B . . 114.18(12) ?
    C7B C8B H8BA . . 108.7 ?
    C9B C8B H8BA . . 108.7 ?
    C7B C8B H8BB . . 108.7 ?
    C9B C8B H8BB . . 108.7 ?
    H8BA C8B H8BB . . 107.6 ?
    C21B C9B C8B . . 110.18(12) ?
    C21B C9B C20B . . 109.09(13) ?
    C8B C9B C20B . . 109.97(13) ?
    C21B C9B C10B . . 109.31(13) ?
    C8B C9B C10B . . 107.45(12) ?
    C20B C9B C10B . . 110.83(13) ?
    C11B C10B C9B . . 112.90(12) ?
    C11B C10B H10C . . 109.0 ?
    C9B C10B H10C . . 109.0 ?
    C11B C10B H10D . . 109.0 ?
    C9B C10B H10D . . 109.0 ?
    H10C C10B H10D . . 107.8 ?
    O1B C11B C6B . . 121.90(13) ?
    O1B C11B C10B . . 119.18(13) ?
    C6B C11B C10B . . 118.92(12) ?
    C13B C12B C17B . . 118.36(13) ?
    C13B C12B C5B . . 120.82(12) ?
    C17B C12B C5B . . 120.69(12) ?
    O3B C13B C12B . . 124.10(14) ?
    O3B C13B C14B . . 112.59(13) ?
    C12B C13B C14B . . 123.29(13) ?
    C13B C14B C15B . . 114.29(12) ?
    C13B C14B H14C . . 108.7 ?
    C15B C14B H14C . . 108.7 ?
    C13B C14B H14D . . 108.7 ?
    C15B C14B H14D . . 108.7 ?
    H14C C14B H14D . . 107.6 ?
    C18B C15B C14B . . 109.73(13) ?
    C18B C15B C16B . . 109.35(13) ?
    C14B C15B C16B . . 107.90(12) ?
    C18B C15B C19B . . 108.82(12) ?
    C14B C15B C19B . . 110.66(13) ?
    C16B C15B C19B . . 110.36(12) ?
    C17B C16B C15B . . 115.39(12) ?
    C17B C16B H16C . . 108.4 ?
    C15B C16B H16C . . 108.4 ?
    C17B C16B H16D . . 108.4 ?
    C15B C16B H16D . . 108.4 ?
    H16C C16B H16D . . 107.5 ?
    O4B C17B C12B . . 121.67(13) ?
    O4B C17B C16B . . 118.02(12) ?
    C12B C17B C16B . . 120.22(12) ?
    C15B C18B H18D . . 109.5 ?
    C15B C18B H18E . . 109.5 ?
    H18D C18B H18E . . 109.5 ?
    C15B C18B H18F . . 109.5 ?
    H18D C18B H18F . . 109.5 ?
    H18E C18B H18F . . 109.5 ?
    C15B C19B H19D . . 109.5 ?
    C15B C19B H19E . . 109.5 ?
    H19D C19B H19E . . 109.5 ?
    C15B C19B H19F . . 109.5 ?
    H19D C19B H19F . . 109.5 ?
    H19E C19B H19F . . 109.5 ?
    C9B C20B H20D . . 109.5 ?
    C9B C20B H20E . . 109.5 ?
    H20D C20B H20E . . 109.5 ?
    C9B C20B H20F . . 109.5 ?
    H20D C20B H20F . . 109.5 ?
    H20E C20B H20F . . 109.5 ?
    C9B C21B H21D . . 109.5 ?
    C9B C21B H21E . . 109.5 ?
    H21D C21B H21E . . 109.5 ?
    C9B C21B H21F . . 109.5 ?
    H21D C21B H21F . . 109.5 ?
    H21E C21B H21F . . 109.5 ?
loop_
    _geom_torsion_atom_site_label_1
    _geom_torsion_atom_site_label_2
    _geom_torsion_atom_site_label_3
    _geom_torsion_atom_site_label_4
    _geom_torsion_site_symmetry_1
    _geom_torsion_site_symmetry_2
    _geom_torsion_site_symmetry_3
    _geom_torsion_site_symmetry_4
    _geom_torsion
    _geom_torsion_publ_flag
    C2A S1A C1A C4A . . . . -1.00(12) ?
    C1A S1A C2A C3A . . . . 0.84(11) ?
    S1A C2A C3A C4A . . . . -0.53(15) ?
    S1A C1A C4A C3A . . . . 0.82(16) ?
    S1A C1A C4A C5A . . . . 174.82(10) ?
    C2A C3A C4A C1A . . . . -0.19(17) ?
    C2A C3A C4A C5A . . . . -174.20(12) ?
    C1A C4A C5A C6A . . . . 24.20(18) ?
    C3A C4A C5A C6A . . . . -162.57(13) ?
    C1A C4A C5A C12A . . . . 157.06(13) ?
    C3A C4A C5A C12A . . . . -29.70(18) ?
    C4A C5A C6A C7A . . . . -133.08(13) ?
    C12A C5A C6A C7A . . . . 93.68(15) ?
    C4A C5A C6A C11A . . . . 52.79(16) ?
    C12A C5A C6A C11A . . . . -80.45(15) ?
    C11A C6A C7A O2A . . . . 168.04(12) ?
    C5A C6A C7A O2A . . . . -6.2(2) ?
    C11A C6A C7A C8A . . . . -10.3(2) ?
    C5A C6A C7A C8A . . . . 175.43(12) ?
    O2A C7A C8A C9A . . . . 163.14(12) ?
    C6A C7A C8A C9A . . . . -18.4(2) ?
    C7A C8A C9A C20A . . . . -74.73(15) ?
    C7A C8A C9A C21A . . . . 165.07(12) ?
    C7A C8A C9A C10A . . . . 46.28(16) ?
    C20A C9A C10A C11A . . . . 72.02(15) ?
    C21A C9A C10A C11A . . . . -168.06(12) ?
    C8A C9A C10A C11A . . . . -49.11(15) ?
    C7A C6A C11A O1A . . . . -169.28(12) ?
    C5A C6A C11A O1A . . . . 5.06(19) ?
    C7A C6A C11A C10A . . . . 7.43(19) ?
    C5A C6A C11A C10A . . . . -178.22(12) ?
    C9A C10A C11A O1A . . . . -159.26(12) ?
    C9A C10A C11A C6A . . . . 23.91(18) ?
    C6A C5A C12A C13A . . . . 88.43(16) ?
    C4A C5A C12A C13A . . . . -44.59(18) ?
    C6A C5A C12A C17A . . . . -88.90(14) ?
    C4A C5A C12A C17A . . . . 138.08(12) ?
    C17A C12A C13A O3A . . . . 169.83(12) ?
    C5A C12A C13A O3A . . . . -7.5(2) ?
    C17A C12A C13A C14A . . . . -10.3(2) ?
    C5A C12A C13A C14A . . . . 172.44(12) ?
    O3A C13A C14A C15A . . . . 162.39(11) ?
    C12A C13A C14A C15A . . . . -17.53(19) ?
    C13A C14A C15A C16A . . . . 47.25(15) ?
    C13A C14A C15A C18A . . . . 165.61(12) ?
    C13A C14A C15A C19A . . . . -72.74(15) ?
    C18A C15A C16A C17A . . . . -171.28(11) ?
    C14A C15A C16A C17A . . . . -52.88(15) ?
    C19A C15A C16A C17A . . . . 67.43(15) ?
    C13A C12A C17A O4A . . . . -172.58(13) ?
    C5A C12A C17A O4A . . . . 4.95(19) ?
    C13A C12A C17A C16A . . . . 4.36(19) ?
    C5A C12A C17A C16A . . . . -178.12(11) ?
    C15A C16A C17A O4A . . . . -153.95(12) ?
    C15A C16A C17A C12A . . . . 29.01(17) ?
    C3Y C4B C1B S1B . . . . -54(7) ?
    C1Y C4B C1B S1B . . . . 6(3) ?
    C3B C4B C1B S1B . . . . 4.1(7) ?
    C5B C4B C1B S1B . . . . 177.77(17) ?
    C4B C1B S1B C2B . . . . -5.0(5) ?
    C1B S1B C2B C3B . . . . 4.4(11) ?
    S1B C2B C3B C4B . . . . -2.9(17) ?
    C1B C4B C3B C2B . . . . -0.8(15) ?
    C3Y C4B C3B C2B . . . . 6(2) ?
    C1Y C4B C3B C2B . . . .  -16E1(4)
                                     ?
    C5B C4B C3B C2B . . . . -174.5(9) ?
    C1B C4B C1Y S1Y . . . . -4(4) ?
    C3Y C4B C1Y S1Y . . . . 4(3) ?
    C3B C4B C1Y S1Y . . . .  1E1(3)
                                   ?
    C5B C4B C1Y S1Y . . . . -176.2(13) ?
    C4B C1Y S1Y C2Y . . . . 5(3) ?
    C1Y S1Y C2Y C3Y . . . . -12(3) ?
    S1Y C2Y C3Y C4B . . . . 17(2) ?
    C1B C4B C3Y C2Y . . . . 109(7) ?
    C1Y C4B C3Y C2Y . . . . -15(2) ?
    C3B C4B C3Y C2Y . . . . -15(2) ?
    C5B C4B C3Y C2Y . . . . 165.4(12) ?
    C1B C4B C5B C6B . . . . 13.1(3) ?
    C3Y C4B C5B C6B . . . . 4.8(10) ?
    C1Y C4B C5B C6B . . . . -175(2) ?
    C3B C4B C5B C6B . . . . -174.1(8) ?
    C1B C4B C5B C12B . . . . 146.7(3) ?
    C3Y C4B C5B C12B . . . . 138.4(10) ?
    C1Y C4B C5B C12B . . . . -42(2) ?
    C3B C4B C5B C12B . . . . -40.5(9) ?
    C4B C5B C6B C7B . . . . 52.84(18) ?
    C12B C5B C6B C7B . . . . -80.25(17) ?
    C4B C5B C6B C11B . . . . -130.44(13) ?
    C12B C5B C6B C11B . . . . 96.47(15) ?
    C11B C6B C7B O2B . . . . -171.28(13) ?
    C5B C6B C7B O2B . . . . 5.4(2) ?
    C11B C6B C7B C8B . . . . 10.8(2) ?
    C5B C6B C7B C8B . . . . -172.53(13) ?
    O2B C7B C8B C9B . . . . 153.75(12) ?
    C6B C7B C8B C9B . . . . -28.1(2) ?
    C7B C8B C9B C21B . . . . 166.61(13) ?
    C7B C8B C9B C20B . . . . -73.10(16) ?
    C7B C8B C9B C10B . . . . 47.61(16) ?
    C21B C9B C10B C11B . . . . -173.48(12) ?
    C8B C9B C10B C11B . . . . -53.92(16) ?
    C20B C9B C10B C11B . . . . 66.25(16) ?
    C7B C6B C11B O1B . . . . 163.83(14) ?
    C5B C6B C11B O1B . . . . -13.1(2) ?
    C7B C6B C11B C10B . . . . -17.0(2) ?
    C5B C6B C11B C10B . . . . 166.05(13) ?
    C9B C10B C11B O1B . . . . -140.33(14) ?
    C9B C10B C11B C6B . . . . 40.48(18) ?
    C4B C5B C12B C13B . . . . 138.17(13) ?
    C6B C5B C12B C13B . . . . -88.41(16) ?
    C4B C5B C12B C17B . . . . -45.95(17) ?
    C6B C5B C12B C17B . . . . 87.47(15) ?
    C17B C12B C13B O3B . . . . -170.66(13) ?
    C5B C12B C13B O3B . . . . 5.3(2) ?
    C17B C12B C13B C14B . . . . 7.7(2) ?
    C5B C12B C13B C14B . . . . -176.31(13) ?
    O3B C13B C14B C15B . . . . -159.09(13) ?
    C12B C13B C14B C15B . . . . 22.4(2) ?
    C13B C14B C15B C18B . . . . -166.86(13) ?
    C13B C14B C15B C16B . . . . -47.79(17) ?
    C13B C14B C15B C19B . . . . 73.04(16) ?
    C18B C15B C16B C17B . . . . 166.62(13) ?
    C14B C15B C16B C17B . . . . 47.31(17) ?
    C19B C15B C16B C17B . . . . -73.70(16) ?
    C13B C12B C17B O4B . . . . 168.08(13) ?
    C5B C12B C17B O4B . . . . -7.9(2) ?
    C13B C12B C17B C16B . . . . -8.5(2) ?
    C5B C12B C17B C16B . . . . 175.52(12) ?
    C15B C16B C17B O4B . . . . 162.45(13) ?
    C15B C16B C17B C12B . . . . -20.85(19) ?
loop_
    _geom_hbond_atom_site_label_D
    _geom_hbond_atom_site_label_H
    _geom_hbond_atom_site_label_A
    _geom_hbond_site_symmetry_A
    _geom_hbond_distance_DH
    _geom_hbond_distance_HA
    _geom_hbond_distance_DA
    _geom_hbond_angle_DHA
    _geom_hbond_publ_flag
    O3A H1A3 O1A . 0.88(3) 1.71(3) 2.5638(15) 164(2) yes
    O2B H1B2 O4B . 0.90(3) 1.71(3) 2.5719(15) 159(3) yes
    O3B H1B3 O1B . 0.82(3) 1.84(3) 2.6569(17) 170(3) yes
    O2A H1A2 O4A . 0.87(3) 1.79(3) 2.6393(15) 165(2) yes
    C10A H10A O1A 6_564 0.99 2.48 3.4530(18) 169 yes
    C16B H16D O4B 6_654 0.99 2.60 3.5688(18) 167 yes
