# Supplementary material for: 3-Hydroxy-2-[(2-hydroxy-4,4-dimethyl-6-oxocyclohex-1-en-1-yl)(thiophen-3-yl)methyl]-5,5-dimethylcyclohex-2-en-1-one
Source: Acta Crystallogr Sect E Struct Rep Online. 2011 Jun 25;67(Pt 7):o1813. doi: 10.1107/S160053681102407X (PMC3151761; doi:10.1107/S160053681102407X)
Supplement: Supplementary file 2 [file e-67-o1813-Isup2.hkl]

# 
# h,k,l, Fc-squared, Fo-squared, sigma(Fo-squared) and status flag 
# 
data_I
_shelx_title ' ma12_0m in I4(1)/a (100K)' 
_shelx_refln_list_code          4 
_shelx_F_calc_maximum     1103.45 
_exptl_crystal_F_000      6400.00 
_reflns_d_resolution_high  0.7067 
 
loop_ 
 _symmetry_equiv_pos_as_xyz 
 'x, y, z' 
 '-x+1/2, -y, z+1/2' 
 '-y+3/4, x+1/4, z+1/4' 
 'y+3/4, -x+3/4, z+3/4' 
 'x+1/2, y+1/2, z+1/2' 
 '-x+1, -y+1/2, z+1' 
 '-y+5/4, x+3/4, z+3/4' 
 'y+5/4, -x+5/4, z+5/4' 
 '-x, -y, -z' 
 'x-1/2, y, -z-1/2' 
 'y-3/4, -x-1/4, -z-1/4' 
 '-y-3/4, x-3/4, -z-3/4' 
 '-x+1/2, -y+1/2, -z+1/2' 
 'x, y+1/2, -z' 
 'y-1/4, -x+1/4, -z+1/4' 
 '-y-1/4, x-1/4, -z-1/4' 
 
_cell_length_a    20.3770 
_cell_length_b    20.3770 
_cell_length_c    36.9066 
_cell_angle_alpha  90.000 
_cell_angle_beta   90.000 
_cell_angle_gamma  90.000 
 
_shelx_F_squared_multiplier     1.000 
 
loop_ 
 _refln_index_h 
 _refln_index_k 
 _refln_index_l 
 _refln_F_squared_calc 
 _refln_F_squared_meas 
 _refln_F_squared_sigma 
 _refln_observed_status 
   0   2   0    58006.73    57160.74    724.84 o 
   2   2   0     4572.53     5045.56     53.25 o 
  -2   4   0  1061422.88  1037756.25   8970.72 o 
   0   4   0   216741.98   224778.67   1871.33 o 
   2   4   0  1114225.13  1090514.88   5956.37 o 
   4   4   0      725.15     1280.55     54.36 o 
  -4   6   0    26229.13    31180.50    289.12 o 
  -2   6   0   145273.94   145196.03    801.71 o 
   0   6   0      681.85      899.62     39.59 o 
   2   6   0   112384.38   108070.99    665.94 o 
   4   6   0     4889.79     3901.88     63.94 o 
   6   6   0     2953.52     2285.41     66.12 o 
  -6   8   0    10922.37    10517.83    150.96 o 
  -4   8   0    21575.38    27576.29    216.18 o 
  -2   8   0    68294.02    67441.75    456.39 o 
   0   8   0     1490.49     1075.93     47.61 o 
   2   8   0     9051.25     7972.02    110.99 o 
   4   8   0    13025.13    12521.65    130.19 o 
   6   8   0     7682.27     9652.84    149.98 o 
   8   8   0    15151.02    14571.37    217.92 o 
  -8  10   0    85654.88    95667.72    639.10 o 
  -6  10   0    12930.31    15470.67    179.66 o 
  -4  10   0     3958.60     4783.39     97.84 o 
  -2  10   0     7680.42     9455.11    208.10 o 
   0  10   0    42969.68    43040.44    322.03 o 
   2  10   0     5187.28     4015.59     78.78 o 
   4  10   0     1357.52     1343.72     63.86 o 
   6  10   0    23544.74    24052.93    214.42 o 
   8  10   0    14361.88    16076.57    180.71 o 
  10  10   0    55285.76    56664.71    452.55 o 
 -10  12   0      822.17      774.25     81.14 o 
  -8  12   0    42430.68    43952.82    465.46 o 
  -6  12   0     2242.53     2629.65    103.23 o 
  -4  12   0     4091.37     3844.07    100.04 o 
  -2  12   0    98357.88   103956.93    745.69 o 
   0  12   0    17668.44    20873.75    214.87 o 
   2  12   0    16144.59    15987.50    170.27 o 
   4  12   0    20139.89    20358.42    192.34 o 
   6  12   0     1518.77     1326.06     57.01 o 
   8  12   0      755.19     1030.11     85.90 o 
  10  12   0      424.11      246.29     66.25 o 
  12  12   0    14375.66    14323.45    254.24 o 
 -12  14   0    43576.56    42320.52    478.48 o 
 -10  14   0    12085.10    12845.42    246.21 o 
  -8  14   0     2732.43     3416.01    152.70 o 
  -6  14   0    42015.05    44230.55    464.49 o 
  -4  14   0    27597.55    26989.00    310.59 o 
  -2  14   0    17498.01    18214.37    238.95 o 
   0  14   0     1150.25     1106.36     58.67 o 
   2  14   0     8128.11     8722.00    143.30 o 
   4  14   0       45.54      127.74     40.35 o 
   6  14   0    18658.33    18576.93    238.89 o 
   8  14   0     1870.42     1743.75     98.41 o 
  10  14   0      161.88      157.57     74.03 o 
  12  14   0    18783.69    17765.03    291.86 o 
  14  14   0       53.36      -61.46     61.46 o 
 -14  16   0     2594.34     2905.84    166.75 o 
 -12  16   0     7424.52     6944.85    211.95 o 
 -10  16   0    39915.45    38793.18    807.92 o 
  -8  16   0     1235.21     1561.88    122.65 o 
  -6  16   0    24695.35    23761.13    352.24 o 
  -4  16   0     4838.60     4625.95    180.23 o 
  -2  16   0    17381.59    18475.16    277.20 o 
   0  16   0   139656.75   134449.88    958.07 o 
   2  16   0     1724.71     2167.32    106.53 o 
   4  16   0    24454.00    23564.62    285.59 o 
   6  16   0    39122.14    39215.02    443.79 o 
   8  16   0    30508.03    30110.03    350.62 o 
  10  16   0       19.17       55.10     63.54 o 
  12  16   0      472.23      343.86     73.85 o 
  14  16   0     2055.48     2062.58    138.45 o 
  16  16   0     2386.30     2476.90    153.51 o 
 -16  18   0     2033.50     2227.17    161.93 o 
 -14  18   0    26656.93    26187.24    429.88 o 
 -12  18   0      391.81      330.26     91.17 o 
 -10  18   0     6912.26     6492.67    201.60 o 
  -8  18   0    24907.80    24179.37    416.98 o 
  -6  18   0    15256.55    13393.39    275.68 o 
  -4  18   0    14270.69    13631.13    286.45 o 
  -2  18   0    19175.03    17663.57    319.27 o 
   0  18   0    47618.12    45627.68    545.19 o 
   2  18   0     1989.14     2036.42    111.38 o 
   4  18   0    21340.16    19675.57    290.92 o 
   6  18   0     3432.68     3325.71    138.88 o 
   8  18   0     1952.43     1607.49    107.34 o 
  10  18   0     6407.35     6774.48    197.76 o 
  12  18   0       19.01       59.31     63.95 o 
  14  18   0      284.46      266.64     81.37 o 
  16  18   0     3381.62     3687.15    176.79 o 
  18  18   0     7222.04     6849.61    259.96 o 
 -18  20   0       85.65      182.56    109.85 o 
 -16  20   0     7400.43     8104.13    277.47 o 
 -14  20   0     2201.22     1789.44    152.14 o 
 -12  20   0     4409.78     4685.03    205.07 o 
 -10  20   0      189.49      374.71     94.31 o 
  -8  20   0    17706.48    16878.72    350.18 o 
  -6  20   0    26470.21    25805.85    460.35 o 
  -4  20   0     1396.98     1336.23    127.75 o 
  -2  20   0     1717.00     1465.67    121.63 o 
   0  20   0       51.92       58.58     72.75 o 
   2  20   0     4132.20     4945.88    174.47 o 
   4  20   0     7626.71     7329.43    211.73 o 
   6  20   0     8364.96     8248.68    247.71 o 
   8  20   0     1711.20     1782.29    136.07 o 
  10  20   0      367.57      261.74     86.31 o 
  12  20   0      744.73      588.40     93.38 o 
  14  20   0     1642.61     1742.93    128.32 o 
  16  20   0     2140.78     2048.85    163.67 o 
  18  20   0        8.98       70.45     97.98 o 
  20  20   0     1963.78     2060.91    301.43 o 
 -18  22   0     1152.43     1414.63    257.71 o 
 -16  22   0     5565.12     5824.28    312.85 o 
 -14  22   0      487.60      348.26    160.11 o 
 -12  22   0      510.75      646.94    127.12 o 
 -10  22   0     1841.66     2228.42    182.95 o 
  -8  22   0     2999.56     2696.00    195.42 o 
  -6  22   0        4.88       68.63    128.28 o 
  -4  22   0     8680.44     8395.22    275.99 o 
  -2  22   0    12677.60    13174.10    314.11 o 
   0  22   0     5268.71     4772.45    219.79 o 
   2  22   0        5.81      -78.45     78.45 o 
   4  22   0     1749.46     1843.69    200.64 o 
   6  22   0    16760.81    17045.11    356.78 o 
   8  22   0      293.31      172.11    101.85 o 
  10  22   0      158.93        9.04     92.71 o 
  12  22   0     1682.90     1666.65    176.74 o 
  14  22   0       14.88       12.01    115.90 o 
  16  22   0     1797.99     1971.48    228.85 o 
  18  22   0       96.50      254.05    167.62 o 
 -14  24   0        6.13      129.67    241.69 o 
 -12  24   0      727.91     1079.07    168.21 o 
 -10  24   0      433.28      477.24    121.92 o 
  -8  24   0     6436.49     6127.38    328.17 o 
  -6  24   0    15251.72    15692.89    365.43 o 
  -4  24   0     1578.03     1968.17    171.34 o 
  -2  24   0       47.59      185.46     96.39 o 
   0  24   0       24.80      113.97    109.51 o 
   2  24   0     1182.50     1284.02    165.52 o 
   4  24   0     5941.73     5780.38    267.23 o 
   6  24   0     9167.36     8876.90    307.61 o 
   8  24   0      838.98      755.32    156.91 o 
  10  24   0     7762.89     8432.13    348.27 o 
  12  24   0     2898.97     4209.99    337.15 o 
  14  24   0      344.32      868.37    211.94 o 
 -12  26   0     2022.57     2334.40    213.58 o 
 -10  26   0       41.87      329.63    133.83 o 
  -8  26   0       28.08      205.19    153.95 o 
  -6  26   0     8073.03     8561.21    363.91 o 
  -4  26   0     6262.11     6242.85    300.03 o 
  -2  26   0     2504.17     2580.42    210.46 o 
   0  26   0      216.82      181.49    142.54 o 
   2  26   0     2977.25     3186.27    248.67 o 
   4  26   0     6011.63     6015.00    306.14 o 
   6  26   0       21.03      133.71    157.25 o 
   8  26   0      233.24      547.05    180.28 o 
  10  26   0     5493.69     5863.72    493.07 o 
  12  26   0       57.82      -31.32    174.06 o 
  -6  28   0     2051.75     2355.49    212.86 o 
  -4  28   0     6391.19     6247.73    488.92 o 
  -2  28   0     5001.70     4456.64    346.29 o 
   0  28   0      510.01      542.49    196.61 o 
   2  28   0     6661.72     7416.25    466.35 o 
   4  28   0     1989.71     2505.64    324.21 o 
   6  28   0     3502.78     4330.81    500.01 o 
  -1   2   1    79338.27    80174.07    345.40 o 
   1   2   1    56626.20    57835.43    255.38 o 
  -2   3   1    31048.32    32073.48    164.60 o 
   0   3   1     6404.54     5907.21     41.21 o 
   2   3   1    62005.60    66653.96    355.35 o 
  -3   4   1    32727.69    31451.17    176.69 o 
  -1   4   1    35874.27    32548.64    144.81 o 
   1   4   1    69012.34    67909.95    260.03 o 
   3   4   1    91186.95    95619.53    387.45 o 
  -4   5   1      117.18      113.40     20.08 o 
  -2   5   1   144956.13   148518.69    596.42 o 
   0   5   1       23.16       52.89     11.21 o 
   2   5   1    26182.01    25691.79    138.55 o 
   4   5   1     6580.65     6303.80     60.27 o 
  -5   6   1     1610.63     1019.85     30.96 o 
  -3   6   1    19918.17    19115.00    125.89 o 
  -1   6   1     4416.61     5448.88     51.86 o 
   1   6   1    35815.41    37524.50    175.89 o 
   3   6   1    10831.59    11396.40     79.97 o 
   5   6   1     3193.30     3698.61     52.77 o 
  -6   7   1    42650.39    40862.41    213.28 o 
  -4   7   1    27471.87    29585.65    163.61 o 
  -2   7   1        7.63       54.52     12.85 o 
   0   7   1      188.52       64.80     13.73 o 
   2   7   1      758.69      778.44     29.51 o 
   4   7   1    97311.74   102801.55    433.34 o 
   6   7   1    22026.00    21098.27    138.42 o 
  -7   8   1     1118.62      859.79     32.09 o 
  -5   8   1      618.66      638.89     27.61 o 
  -3   8   1      468.66      947.14     31.69 o 
  -1   8   1    12475.73    10753.66     81.46 o 
   1   8   1     9915.54     8440.02     83.53 o 
   3   8   1     1221.27     1741.18     38.00 o 
   5   8   1      425.99     1107.08     32.39 o 
   7   8   1     9204.74     9377.35     89.24 o 
  -8   9   1    15903.26    16745.25    129.47 o 
  -6   9   1     9409.52     9874.23     92.58 o 
  -4   9   1     4980.29     4637.44     61.28 o 
  -2   9   1     3430.93     5665.37     68.93 o 
   0   9   1     1657.67     1061.86     33.53 o 
   2   9   1     4144.21     4477.62     58.16 o 
   4   9   1     1007.27     1630.18     37.23 o 
   6   9   1    21151.47    21846.17    139.88 o 
   8   9   1     1313.86     1577.90     46.29 o 
  -9  10   1       41.35      112.50     24.87 o 
  -7  10   1    25104.34    25110.62    210.01 o 
  -5  10   1      118.07      582.33     28.73 o 
  -3  10   1     1211.44     1933.42     51.59 o 
  -1  10   1      334.89      447.79     27.61 o 
   1  10   1    18425.08    20055.99    132.32 o 
   3  10   1      156.81      130.53     18.85 o 
   5  10   1      406.75      514.09     26.37 o 
   7  10   1      563.42      693.01     34.36 o 
   9  10   1     6821.18     7051.32    128.09 o 
 -10  11   1    20413.60    21712.02    208.09 o 
  -8  11   1     3229.83     3127.62     70.83 o 
  -6  11   1      127.91       39.63     19.10 o 
  -4  11   1     8216.38     7272.43     95.87 o 
  -2  11   1     8622.57     6879.45     85.02 o 
   0  11   1     9859.70     8839.11     85.55 o 
   2  11   1      152.66       66.00     17.28 o 
   4  11   1      982.37     1573.27     40.07 o 
   6  11   1      403.71      320.46     24.66 o 
   8  11   1    51346.84    53686.72    288.01 o 
  10  11   1     1243.06     1201.37     59.52 o 
 -11  12   1    30081.88    30574.80    257.66 o 
  -9  12   1     1467.14     1355.09     63.89 o 
  -7  12   1    13426.06    16060.87    161.21 o 
  -5  12   1       89.28       94.78     24.27 o 
  -3  12   1     1475.94     1230.54     47.37 o 
  -1  12   1      969.21      783.11     37.46 o 
   1  12   1      911.74     1065.29     37.99 o 
   3  12   1     1287.64     1082.08     39.94 o 
   5  12   1      925.58     1479.96     42.14 o 
   7  12   1    37877.12    37606.94    211.01 o 
   9  12   1     1403.11     1320.97     64.43 o 
  11  12   1      969.47     1165.79     68.06 o 
 -12  13   1      131.37      232.86     51.80 o 
 -10  13   1     6723.40     6963.68    122.57 o 
  -8  13   1     5148.01     4481.65    111.34 o 
  -6  13   1     1463.97     2014.82     75.28 o 
  -4  13   1      791.82      410.46     35.17 o 
  -2  13   1    15837.44    15013.48    139.96 o 
   0  13   1     6127.80     5709.45     74.14 o 
   2  13   1      201.92      313.15     28.20 o 
   4  13   1    28551.78    31112.88    181.41 o 
   6  13   1     2027.57     1843.58     52.37 o 
   8  13   1    18603.48    19082.48    177.66 o 
  10  13   1     3701.43     4037.97    117.93 o 
  12  13   1      117.88      111.45     49.21 o 
 -13  14   1     2210.39     2483.46     97.89 o 
 -11  14   1    11021.76     9845.95    146.41 o 
  -9  14   1     4140.48     4530.64    126.42 o 
  -7  14   1     3457.10     3800.66    103.86 o 
  -5  14   1    11993.15    11553.33    141.73 o 
  -3  14   1       36.76       21.34     29.98 o 
  -1  14   1     4177.88     4348.94     81.91 o 
   1  14   1     5781.86     6108.64     82.34 o 
   3  14   1    10597.18     9758.71    112.56 o 
   5  14   1     3773.88     3642.18     71.22 o 
   7  14   1        0.72       15.75     35.11 o 
   9  14   1      486.65      148.36     42.90 o 
  11  14   1    14635.98    13271.07    181.23 o 
  13  14   1     1560.81     1493.53     80.93 o 
 -14  15   1       32.99       46.83     51.41 o 
 -12  15   1    16033.79    15758.57    210.19 o 
 -10  15   1      108.05       92.93     39.26 o 
  -8  15   1      367.12      371.44     58.23 o 
  -6  15   1     1935.65     2649.72     97.42 o 
  -4  15   1     1005.10      670.81     53.63 o 
  -2  15   1     7383.08     7011.35    112.26 o 
   0  15   1     2562.67     3157.20     81.77 o 
   2  15   1     1283.00     1055.59     51.41 o 
   4  15   1     2164.31     2132.97     62.76 o 
   6  15   1    12165.33    12304.67    141.12 o 
   8  15   1      346.30      319.73     46.79 o 
  10  15   1     3245.77     3803.41    110.15 o 
  12  15   1      242.47      183.67     51.91 o 
  14  15   1     2629.24     2706.65    105.69 o 
 -15  16   1     4891.53     5141.87    143.93 o 
 -13  16   1     4861.61     4980.17    144.98 o 
 -11  16   1       92.14       47.05     45.62 o 
  -9  16   1    20313.53    20461.08    238.03 o 
  -7  16   1     4159.03     4072.03    119.62 o 
  -5  16   1      392.11      242.09     52.91 o 
  -3  16   1     2997.94     2842.77     87.56 o 
  -1  16   1     2953.56     2533.71     81.31 o 
   1  16   1    53474.40    50711.53    329.56 o 
   3  16   1     5062.10     5276.56     98.12 o 
   5  16   1      628.10      603.20     50.23 o 
   7  16   1     1433.19     1759.19     74.36 o 
   9  16   1       77.51       36.59     45.41 o 
  11  16   1     1235.84     1100.14     71.45 o 
  13  16   1     7616.75     7271.84    140.14 o 
  15  16   1      965.62     1065.71     80.03 o 
 -16  17   1      940.28      750.29     81.48 o 
 -14  17   1        3.98       76.62     59.54 o 
 -12  17   1     2107.29     1986.67     96.07 o 
 -10  17   1    10808.22    10717.12    170.45 o 
  -8  17   1     6999.36     7066.20    144.01 o 
  -6  17   1      424.59      376.22     56.93 o 
  -4  17   1      547.28      297.83     52.66 o 
  -2  17   1      579.90      767.23     56.80 o 
   0  17   1      748.26      761.59     56.70 o 
   2  17   1     1294.99     1223.16     63.37 o 
   4  17   1     8281.59     8180.09    118.05 o 
   6  17   1      526.66      624.78     53.78 o 
   8  17   1     1427.26     1488.11     71.65 o 
  10  17   1       49.20       -2.25     46.07 o 
  12  17   1      276.67      291.31     52.65 o 
  14  17   1      433.05      412.66     58.86 o 
  16  17   1       43.88       33.47     56.06 o 
 -17  18   1     2426.90     2289.38    118.15 o 
 -15  18   1       54.19       42.55     61.62 o 
 -13  18   1     7553.71     7254.84    169.14 o 
 -11  18   1      505.10      664.12     67.43 o 
  -9  18   1      159.27      128.32     54.86 o 
  -7  18   1    17993.44    17444.69    223.24 o 
  -5  18   1      608.99      565.85     62.69 o 
  -3  18   1     1509.88     1338.10     83.77 o 
  -1  18   1      128.11      107.31     43.35 o 
   1  18   1     2185.25     2709.03     87.50 o 
   3  18   1      260.41      212.77     43.90 o 
   5  18   1    23410.94    22861.31    243.42 o 
   7  18   1     2850.03     3176.30     96.77 o 
   9  18   1        4.99      -44.51     44.51 o 
  11  18   1     1516.89     1587.03     85.58 o 
  13  18   1     1216.17     1258.56     77.64 o 
  15  18   1     5452.90     5351.21    141.57 o 
  17  18   1      910.80     1261.02     84.82 o 
 -18  19   1      178.77      222.86     73.59 o 
 -16  19   1     5957.93     6351.21    178.34 o 
 -14  19   1     3254.39     3111.65    129.64 o 
 -12  19   1     4985.81     5203.47    164.48 o 
 -10  19   1      910.83      892.18     76.36 o 
  -8  19   1     8287.79     8783.75    167.88 o 
  -6  19   1     3064.50     3107.03    121.71 o 
  -4  19   1       21.57       55.45     43.69 o 
  -2  19   1     6363.34     6124.10    140.54 o 
   0  19   1     6175.02     6027.34    125.05 o 
   2  19   1     3325.86     3265.02    100.28 o 
   4  19   1     3227.11     3303.13    107.79 o 
   6  19   1        2.25        5.16     42.53 o 
   8  19   1     1793.43     1773.08     85.89 o 
  10  19   1       12.80       17.19     48.50 o 
  12  19   1      377.31      245.74     56.63 o 
  14  19   1     2114.97     1967.67     93.57 o 
  16  19   1     1407.15     1631.27     92.98 o 
  18  19   1      677.13      758.30     80.09 o 
 -19  20   1       12.70       95.02     88.43 o 
 -17  20   1     4058.52     4237.81    160.05 o 
 -15  20   1       86.93      137.93     66.05 o 
 -13  20   1       21.55       34.08     57.57 o 
 -11  20   1      182.21      133.92     57.49 o 
  -9  20   1      254.06      112.62     57.26 o 
  -7  20   1     1359.15     1518.10     95.21 o 
  -5  20   1       38.35       30.76     57.22 o 
  -3  20   1      705.33      793.59     72.78 o 
  -1  20   1     1649.55     1580.59     94.78 o 
   1  20   1     6374.36     6087.52    129.23 o 
   3  20   1     1539.48     1536.84    102.32 o 
   5  20   1      848.60      726.54     70.16 o 
   7  20   1      487.63      497.88     63.39 o 
   9  20   1     3761.63     3707.81    131.31 o 
  11  20   1     5747.98     5916.13    147.75 o 
  13  20   1       86.91      112.02     55.75 o 
  15  20   1       33.05       83.82     60.13 o 
  17  20   1       71.51       79.97     63.99 o 
  19  20   1     1024.57      738.56    129.30 o 
 -18  21   1       16.09      103.60     98.80 o 
 -16  21   1      877.46      858.81     93.68 o 
 -14  21   1        0.89      121.35     63.83 o 
 -12  21   1        0.61       78.47     54.97 o 
 -10  21   1    10628.15    10454.86    192.91 o 
  -8  21   1     5188.28     5436.39    166.01 o 
  -6  21   1     2284.39     2369.39    124.06 o 
  -4  21   1     2163.25     2033.97    109.62 o 
  -2  21   1      341.29      290.72     58.21 o 
   0  21   1      852.56      763.66     76.68 o 
   2  21   1       34.68      103.89     53.30 o 
   4  21   1     3690.90     3298.56    129.39 o 
   6  21   1     7266.25     7094.85    163.48 o 
   8  21   1     1685.23     1510.47    105.00 o 
  10  21   1     1836.01     2065.36    113.53 o 
  12  21   1       84.24      176.52     74.70 o 
  14  21   1     3712.03     3403.57    143.19 o 
  16  21   1        2.11      -10.52     73.49 o 
  18  21   1      589.71      210.21    100.48 o 
 -17  22   1      263.29      254.87    114.48 o 
 -15  22   1     1363.92     1322.18    151.60 o 
 -13  22   1     2783.07     3004.08    144.65 o 
 -11  22   1     9287.80     8910.57    188.45 o 
  -9  22   1      502.87      515.67     79.93 o 
  -7  22   1     1393.25     1439.95    102.42 o 
  -5  22   1       22.96      143.28     59.05 o 
  -3  22   1       91.34      182.69     59.95 o 
  -1  22   1     1986.45     2107.33    111.70 o 
   1  22   1       38.43       84.79     61.39 o 
   3  22   1     2299.88     2435.47    116.53 o 
   5  22   1     1947.23     1992.32    110.44 o 
   7  22   1      912.20      990.21    114.91 o 
   9  22   1     4450.22     4662.50    174.98 o 
  11  22   1       37.17       92.82     76.84 o 
  13  22   1      898.05      992.48    108.86 o 
  15  22   1      985.95      977.70    115.74 o 
  17  22   1     1205.46     1286.56    142.89 o 
 -16  23   1       46.54      249.04     96.40 o 
 -14  23   1     2174.19     2394.40    145.46 o 
 -12  23   1      242.01      192.53     71.61 o 
 -10  23   1     1257.75     1300.72    103.88 o 
  -8  23   1      144.96       90.60     69.57 o 
  -6  23   1      405.49      472.08     81.37 o 
  -4  23   1     1579.21     1571.03    103.39 o 
  -2  23   1     4096.42     3990.25    152.59 o 
   0  23   1     1417.20     1446.17    102.38 o 
   2  23   1     2780.31     2701.74    136.58 o 
   4  23   1     3381.36     3347.94    143.38 o 
   6  23   1     1921.31     1756.88    112.01 o 
   8  23   1      910.04      890.00    100.72 o 
  10  23   1      263.74      251.23     93.52 o 
  12  23   1     4207.11     3916.77    181.40 o 
  14  23   1      319.32      294.94    120.27 o 
  16  23   1      545.83      711.91    145.85 o 
 -15  24   1     5465.13     5540.62    244.72 o 
 -13  24   1     1293.38     1529.89    148.32 o 
 -11  24   1     1622.98     1975.70    122.72 o 
  -9  24   1      438.50      408.89     80.89 o 
  -7  24   1    11986.00    12152.47    299.86 o 
  -5  24   1       75.17      110.67     55.89 o 
  -3  24   1       12.41      162.27     58.46 o 
  -1  24   1     2089.43     1906.37    113.74 o 
   1  24   1      441.03      359.50     79.09 o 
   3  24   1     3389.56     3701.44    160.14 o 
   5  24   1      284.96      314.50     78.58 o 
   7  24   1     6529.31     7269.20    239.48 o 
   9  24   1      496.42      508.92     95.39 o 
  11  24   1      757.35      830.51    111.38 o 
  13  24   1      314.04      466.84    134.72 o 
  15  24   1      304.43      552.17    140.12 o 
 -14  25   1     1695.99     1434.44    144.48 o 
 -12  25   1     4173.78     4525.56    209.66 o 
 -10  25   1     1465.82     1893.81    143.33 o 
  -8  25   1      112.62      252.55     78.11 o 
  -6  25   1     1750.61     2155.48    122.79 o 
  -4  25   1     4223.29     4062.01    159.52 o 
  -2  25   1     2674.06     2686.40    136.75 o 
   0  25   1       86.91       73.36     67.87 o 
   2  25   1     4046.19     4244.25    192.25 o 
   4  25   1     1259.09     1250.22    111.66 o 
   6  25   1      359.72       51.51     91.94 o 
   8  25   1     3957.21     4021.45    182.91 o 
  10  25   1     2728.71     2604.94    195.89 o 
  12  25   1       65.97      377.21    129.29 o 
  14  25   1      321.15      372.05    129.56 o 
 -11  26   1      369.14      434.59     96.80 o 
  -9  26   1     2981.13     2788.75    173.15 o 
  -7  26   1      451.98      606.36    101.09 o 
  -5  26   1      959.60     1027.89    111.84 o 
  -3  26   1     1595.25     1778.60    124.94 o 
  -1  26   1     3269.11     3263.27    159.30 o 
   1  26   1     1280.76     1216.62    115.53 o 
   3  26   1      507.03      354.33     93.37 o 
   5  26   1      105.33      172.78    143.15 o 
   7  26   1       63.69      291.97    149.20 o 
   9  26   1     1024.90      843.05    139.85 o 
  11  26   1      729.98      609.43    142.60 o 
 -10  27   1     4874.24     4517.10    803.49 o 
  -8  27   1     1064.36     1760.62    145.98 o 
  -6  27   1     1033.01     1454.46    128.85 o 
  -4  27   1      221.07      446.51    111.84 o 
  -2  27   1        0.03       75.95    134.47 o 
   0  27   1     2876.96     2778.57    197.23 o 
   2  27   1     3348.47     3913.16    216.20 o 
   4  27   1     1607.99     1625.98    197.38 o 
   6  27   1     2280.84     2072.23    251.69 o 
   8  27   1     6497.89     7147.91    359.35 o 
  10  27   1      962.15      619.60    383.99 o 
  -5  28   1      225.50      292.26    111.62 o 
  -3  28   1      718.76     1033.75    134.78 o 
  -1  28   1       80.85      346.64    136.44 o 
   1  28   1      189.28      206.19    121.37 o 
   3  28   1      122.55       78.69    119.24 o 
   5  28   1     2071.11     2927.25    242.49 o 
   1   1   2    10310.24    10251.20    134.47 o 
   0   2   2    26774.27    26655.30    209.99 o 
   2   2   2     6657.36     6795.41     47.55 o 
  -1   3   2    29141.55    28783.99    132.95 o 
   1   3   2      902.69      825.24     16.22 o 
   3   3   2   233505.44   241736.00    918.76 o 
  -2   4   2    63189.73    64616.12    312.31 o 
   0   4   2     6814.48     5300.13     40.44 o 
   2   4   2    28762.82    27381.95    132.68 o 
   4   4   2   145626.98   153289.28    593.00 o 
  -3   5   2    21226.44    22930.97    139.44 o 
  -1   5   2    32484.58    32221.94    152.62 o 
   1   5   2    22072.00    24365.31    120.68 o 
   3   5   2     4836.10     5947.27     52.15 o 
   5   5   2    21464.53    23009.42    133.69 o 
  -4   6   2   112624.20   120937.84    654.18 o 
  -2   6   2    67838.80    74594.25    365.73 o 
   0   6   2    79093.82    90957.41    367.85 o 
   2   6   2     8347.75    11615.49     80.39 o 
   4   6   2       41.43      201.66     19.09 o 
   6   6   2       16.08      127.09     16.55 o 
  -5   7   2      790.48      964.54     30.92 o 
  -3   7   2     4601.86     5181.63     56.12 o 
  -1   7   2     7366.52     9150.92     69.70 o 
   1   7   2    20350.09    19745.24    117.73 o 
   3   7   2      486.18      139.76     15.26 o 
   5   7   2      133.43       76.63     22.25 o 
   7   7   2    51277.81    47477.95    228.10 o 
  -6   8   2   101467.72   108689.09    476.91 o 
  -4   8   2    29006.96    31214.02    174.18 o 
  -2   8   2    13257.77    18177.58    120.88 o 
   0   8   2     6918.01     5420.57     57.90 o 
   2   8   2      132.38       47.16     15.40 o 
   4   8   2    14639.90    18469.02    114.42 o 
   6   8   2     2941.50     2010.40     46.71 o 
   8   8   2    11014.14    14049.36    112.12 o 
  -7   9   2    11458.81    13786.37    106.55 o 
  -5   9   2    25139.43    28011.35    190.48 o 
  -3   9   2     9100.85     9864.82     92.66 o 
  -1   9   2     8135.86     9929.24     82.25 o 
   1   9   2       72.28       29.60     13.19 o 
   3   9   2    19790.16    17875.58    121.52 o 
   5   9   2    14448.36    12618.86     94.83 o 
   7   9   2     8317.16     6625.94     80.18 o 
   9   9   2      513.14      388.25     29.86 o 
  -8  10   2     2131.76     2395.78     48.85 o 
  -6  10   2     4978.71     6349.86     80.17 o 
  -4  10   2    27399.78    30778.20    187.21 o 
  -2  10   2     1385.31     2087.18     47.86 o 
   0  10   2     6813.48     8636.21     81.47 o 
   2  10   2     4024.23     2368.11     48.18 o 
   4  10   2     4564.62     7801.91     75.42 o 
   6  10   2    35401.28    36595.81    200.03 o 
   8  10   2     1186.46      510.76     34.71 o 
  10  10   2      309.86      173.93     32.84 o 
  -9  11   2     9110.75     9168.10    118.57 o 
  -7  11   2      668.22      546.58     31.68 o 
  -5  11   2    10276.25    10234.28     97.91 o 
  -3  11   2     2787.80     2469.42     67.20 o 
  -1  11   2       19.66       -9.75     15.98 o 
   1  11   2     8617.31     7576.36     81.29 o 
   3  11   2    23073.87    21567.63    146.12 o 
   5  11   2    11826.49    10247.33     89.90 o 
   7  11   2     9955.19     9282.81     91.22 o 
   9  11   2    33437.09    31978.12    244.18 o 
  11  11   2     5482.90     5589.88    118.49 o 
 -10  12   2     1325.65     1322.18     70.24 o 
  -8  12   2    54293.53    52745.75    371.76 o 
  -6  12   2      934.80     1308.07     48.70 o 
  -4  12   2    27515.41    29023.07    203.06 o 
  -2  12   2    12629.91    11281.13    105.20 o 
   0  12   2     4859.12     3725.12     69.32 o 
   2  12   2     3059.51     2633.23     56.28 o 
   4  12   2     1097.28      720.39     35.06 o 
   6  12   2       73.57      263.46     24.92 o 
   8  12   2       39.25       76.67     33.17 o 
  10  12   2      101.87      -12.62     40.83 o 
  12  12   2      635.87      739.26     64.14 o 
 -11  13   2     4471.00     5003.03    120.37 o 
  -9  13   2      839.01      671.86     55.58 o 
  -7  13   2    18340.85    17122.22    185.01 o 
  -5  13   2      534.93      595.37     40.52 o 
  -3  13   2     8595.89     7416.15     99.76 o 
  -1  13   2      807.70      501.75     29.77 o 
   1  13   2    14999.61    12768.99    125.74 o 
   3  13   2    13115.62    12023.26    113.34 o 
   5  13   2     1654.41     1177.86     42.09 o 
   7  13   2    21527.16    20539.54    170.21 o 
   9  13   2    53126.21    53908.51    360.28 o 
  11  13   2    33555.61    30776.63    278.09 o 
  13  13   2     1534.80     1538.08     81.05 o 
 -12  14   2     9600.17     9394.39    149.22 o 
 -10  14   2      929.56     1143.19     73.19 o 
  -8  14   2    19888.74    19794.89    226.62 o 
  -6  14   2     6967.30     7055.70    128.35 o 
  -4  14   2      765.04      752.14     49.31 o 
  -2  14   2     2814.15     3398.06     75.91 o 
   0  14   2      480.47      873.52     40.72 o 
   2  14   2     1545.16     1344.44     54.09 o 
   4  14   2    66286.72    65046.46    353.89 o 
   6  14   2    24146.62    26434.95    195.03 o 
   8  14   2      935.25     1008.49     57.27 o 
  10  14   2    14602.10    13879.19    181.38 o 
  12  14   2      587.41      657.82     64.06 o 
  14  14   2      124.27       19.95     48.98 o 
 -13  15   2      776.72      653.13     65.42 o 
 -11  15   2     3252.81     3204.02    110.01 o 
  -9  15   2    10130.56     9268.70    158.80 o 
  -7  15   2    28175.83    26939.77    273.55 o 
  -5  15   2    23514.00    21816.65    340.07 o 
  -3  15   2    15752.28    15216.01    167.36 o 
  -1  15   2     1282.80     1170.75     59.08 o 
   1  15   2     6284.97     5916.39    145.78 o 
   3  15   2    13491.68    12063.52    130.83 o 
   5  15   2    55558.56    53369.74    313.47 o 
   7  15   2     5006.96     4616.66    101.23 o 
   9  15   2     2001.92     2197.17     79.06 o 
  11  15   2    10339.11     9875.73    155.20 o 
  13  15   2     1877.86     2160.44    101.08 o 
  15  15   2     6860.58     6979.01    146.73 o 
 -14  16   2      302.66      256.97     61.04 o 
 -12  16   2     1733.33     1769.86     91.73 o 
 -10  16   2     1931.77     1963.20     92.31 o 
  -8  16   2     4766.74     4713.15    127.13 o 
  -6  16   2    10021.72     9568.32    158.59 o 
  -4  16   2    27125.28    26520.38    272.38 o 
  -2  16   2      248.04      264.33     43.31 o 
   0  16   2    16988.39    16038.07    169.34 o 
   2  16   2    12796.57    14038.37    150.14 o 
   4  16   2     2115.15     2311.98     69.94 o 
   6  16   2      306.18      353.34     48.21 o 
   8  16   2     1845.25     1692.24     72.88 o 
  10  16   2      165.26      223.95     49.86 o 
  12  16   2     1561.72     1404.41     76.22 o 
  14  16   2      544.28      325.91     58.96 o 
  16  16   2      951.22      785.36     76.19 o 
 -15  17   2       16.39      -40.86     55.43 o 
 -13  17   2     3847.50     4057.44    137.38 o 
 -11  17   2     1424.15     1455.09     85.23 o 
  -9  17   2       49.57      118.89     50.90 o 
  -7  17   2     3638.58     2893.40    107.67 o 
  -5  17   2     2277.23     1573.30     90.81 o 
  -3  17   2     1747.07     1655.79     85.43 o 
  -1  17   2    39369.49    37327.06    276.54 o 
   1  17   2     3170.78     2744.52     86.48 o 
   3  17   2        6.47       -8.03     32.00 o 
   5  17   2    15245.15    14968.01    166.14 o 
   7  17   2     8253.52     8568.63    132.30 o 
   9  17   2    27586.44    26909.69    257.15 o 
  11  17   2     1251.08     1504.25     79.16 o 
  13  17   2     8887.25     9113.58    151.47 o 
  15  17   2     5497.90     5203.06    138.39 o 
  17  17   2      486.11      192.49     64.78 o 
 -16  18   2     1991.18     1699.46    103.36 o 
 -14  18   2      473.06      272.68     66.58 o 
 -12  18   2     3644.19     3551.95    129.53 o 
 -10  18   2      555.30      445.04     65.15 o 
  -8  18   2      513.01      759.27     70.58 o 
  -6  18   2     1652.21     1538.13     87.76 o 
  -4  18   2     8101.37     8072.87    222.71 o 
  -2  18   2      298.10      313.29     57.38 o 
   0  18   2     4499.89     4596.20    112.25 o 
   2  18   2      891.03      934.27     60.32 o 
   4  18   2     6055.04     6121.18    152.25 o 
   6  18   2     6723.39     6768.20    121.31 o 
   8  18   2      385.99      393.31     51.33 o 
  10  18   2     2200.76     2054.32     92.24 o 
  12  18   2     1719.64     1862.87     89.64 o 
  14  18   2     3514.98     3275.06    111.97 o 
  16  18   2        1.75       65.95     52.18 o 
  18  18   2       18.01      -24.73     61.35 o 
 -17  19   2       33.37       97.65     67.61 o 
 -15  19   2     3368.84     3299.32    134.34 o 
 -13  19   2        2.72      123.69     54.85 o 
 -11  19   2      433.49      500.80     66.21 o 
  -9  19   2     4915.84     4842.56    144.82 o 
  -7  19   2       72.68       83.01     52.23 o 
  -5  19   2     6669.73     6197.13    213.04 o 
  -3  19   2     1419.20     1428.58     84.16 o 
  -1  19   2       45.57      -23.43     41.78 o 
   1  19   2      552.56      649.33     57.04 o 
   3  19   2     1819.42     1848.46     83.15 o 
   5  19   2      107.07      117.91     48.26 o 
   7  19   2     3157.26     3346.43    108.26 o 
   9  19   2    13506.10    13444.44    187.09 o 
  11  19   2       94.90       42.74     47.20 o 
  13  19   2     2577.29     2311.78     98.24 o 
  15  19   2      783.90      726.80     69.83 o 
  17  19   2      447.09      425.02     73.33 o 
  19  19   2       54.09      166.40     70.56 o 
 -18  20   2     2961.87     2782.50    135.60 o 
 -16  20   2     1519.70     1371.26    102.02 o 
 -14  20   2     4232.20     3793.00    143.60 o 
 -12  20   2     5694.97     5868.81    160.66 o 
 -10  20   2     1560.19     1488.53     95.05 o 
  -8  20   2      199.26      192.70     60.03 o 
  -6  20   2      552.12      438.61     67.87 o 
  -4  20   2     4574.57     4776.69    144.06 o 
  -2  20   2     5756.98     5472.69    139.67 o 
   0  20   2     8204.23     7931.66    156.39 o 
   2  20   2       53.68        4.24     45.18 o 
   4  20   2     4150.01     4130.73    126.37 o 
   6  20   2     6208.16     6173.04    146.76 o 
   8  20   2     8491.79     8750.95    179.51 o 
  10  20   2       92.53      143.18     59.53 o 
  12  20   2     5102.15     5267.36    154.61 o 
  14  20   2      103.23      133.66     74.95 o 
  16  20   2      762.51      663.29     81.70 o 
  18  20   2       20.46       86.22     78.32 o 
  20  20   2       35.60       91.94    101.85 o 
 -19  21   2      719.54      968.99    135.35 o 
 -17  21   2     2515.37     2383.98    138.40 o 
 -15  21   2      104.67      204.61     75.14 o 
 -13  21   2       15.88       -3.84     62.08 o 
 -11  21   2       24.97       45.21     58.10 o 
  -9  21   2     2274.83     2425.00    121.83 o 
  -7  21   2        2.53      -49.88     57.04 o 
  -5  21   2      171.82      152.61     62.52 o 
  -3  21   2      283.89      578.76     68.77 o 
  -1  21   2       94.67      115.72     49.42 o 
   1  21   2     6199.62     6091.39    153.04 o 
   3  21   2     2918.02     2793.24    114.86 o 
   5  21   2     1803.16     1817.69    100.90 o 
   7  21   2     1040.96     1077.17     86.11 o 
   9  21   2      287.18      263.81     67.24 o 
  11  21   2     5916.42     5569.89    169.13 o 
  13  21   2     6153.88     6030.86    167.43 o 
  15  21   2       49.81      106.47     64.81 o 
  17  21   2     3221.55     3483.57    164.75 o 
  19  21   2        7.91       17.80    115.81 o 
 -18  22   2     2481.04     2746.56    199.39 o 
 -16  22   2      121.91      287.48     84.93 o 
 -14  22   2     1859.07     1595.66    114.90 o 
 -12  22   2      480.68      555.65     80.91 o 
 -10  22   2     7168.89     7019.40    182.48 o 
  -8  22   2     1156.35     1146.35     99.22 o 
  -6  22   2     1851.12     1839.79    118.33 o 
  -4  22   2     3672.64     3493.25    132.47 o 
  -2  22   2     7149.36     7612.19    169.85 o 
   0  22   2      167.46      127.60     64.28 o 
   2  22   2      249.00      205.30     71.48 o 
   4  22   2     1488.27     1316.75    111.74 o 
   6  22   2     2472.67     2462.35    120.27 o 
   8  22   2      458.31      540.19     85.75 o 
  10  22   2     1689.51     1776.94    123.11 o 
  12  22   2     5492.70     5501.18    206.03 o 
  14  22   2     1326.47     1626.50    134.08 o 
  16  22   2      437.30      306.02    108.85 o 
  18  22   2     1227.07      974.95    149.75 o 
 -17  23   2      280.91      601.40    148.90 o 
 -15  23   2      612.12      551.80    102.04 o 
 -13  23   2      189.89      296.06     78.76 o 
 -11  23   2       82.50      163.91     68.83 o 
  -9  23   2        6.15       23.58     65.96 o 
  -7  23   2     1059.66     1001.85     94.44 o 
  -5  23   2       58.62      139.66     62.21 o 
  -3  23   2      936.97     1052.41     91.77 o 
  -1  23   2     2540.97     2731.76    130.22 o 
   1  23   2      235.70      137.89     70.54 o 
   3  23   2        0.27      -32.10     63.64 o 
   5  23   2      582.23      627.51     81.68 o 
   7  23   2       38.04      110.88     68.70 o 
   9  23   2     3104.07     2930.85    150.00 o 
  11  23   2       67.46      238.23     83.70 o 
  13  23   2        0.46       23.50     88.98 o 
  15  23   2      103.85      380.97    127.05 o 
  17  23   2       24.74      122.38    126.54 o 
 -14  24   2       20.29       17.94     98.43 o 
 -12  24   2      279.28      422.22     92.73 o 
 -10  24   2     1025.83      994.31    110.71 o 
  -8  24   2      214.25      258.98     72.73 o 
  -6  24   2      537.92      354.72     84.86 o 
  -4  24   2     6519.63     7095.53    186.79 o 
  -2  24   2      170.24      194.93     60.50 o 
   0  24   2     3114.90     3291.16    157.35 o 
   2  24   2     1406.08     1130.50    103.94 o 
   4  24   2      251.98      267.61     85.32 o 
   6  24   2      241.64      260.77     75.92 o 
   8  24   2       32.62      -73.32     73.32 o 
  10  24   2     1370.43     1498.38    163.00 o 
  12  24   2       10.94      181.68    189.45 o 
  14  24   2     4503.26     4491.92    237.61 o 
 -13  25   2      650.30      380.69    111.30 o 
 -11  25   2      745.49      767.04    106.00 o 
  -9  25   2     1357.76     1742.13    136.59 o 
  -7  25   2     4249.94     4448.94    220.14 o 
  -5  25   2     1149.33     1157.71    103.24 o 
  -3  25   2       97.56       88.15     65.53 o 
  -1  25   2     1220.73     1198.03    105.69 o 
   1  25   2      586.04      706.48     92.46 o 
   3  25   2        6.44       19.42     75.84 o 
   5  25   2     1248.96     1374.91    123.01 o 
   7  25   2      242.57      434.00    105.12 o 
   9  25   2      640.99      707.25    116.79 o 
  11  25   2     1912.24     2020.43    175.53 o 
  13  25   2     2601.38     2580.75    225.60 o 
 -12  26   2     3043.63     3202.47    184.61 o 
 -10  26   2     1992.62     2008.56    169.43 o 
  -8  26   2       44.30      198.45     84.25 o 
  -6  26   2      652.88     1002.79    111.02 o 
  -4  26   2      577.69      536.66     89.74 o 
  -2  26   2      663.48      726.70    101.59 o 
   0  26   2      722.49      736.45    102.74 o 
   2  26   2     8408.31     8951.32    234.19 o 
   4  26   2        9.92      110.57     97.90 o 
   6  26   2      396.61      471.54    150.95 o 
   8  26   2     3147.05     2828.51    207.05 o 
  10  26   2     3153.94     3705.11    228.78 o 
  12  26   2       63.00      368.54    132.81 o 
  -9  27   2     3659.04     4383.52    309.81 o 
  -7  27   2     1398.36     1571.01    133.74 o 
  -5  27   2      625.66      656.86    111.21 o 
  -3  27   2     1348.23     1743.19    165.87 o 
  -1  27   2     1971.44     2156.97    172.57 o 
   1  27   2       10.08      175.84    109.43 o 
   3  27   2     2720.37     2788.31    193.14 o 
   5  27   2      307.57      580.99    129.83 o 
   7  27   2       47.00      234.77    172.13 o 
   9  27   2      183.51      159.77    147.39 o 
  -6  28   2      258.73      664.63    123.06 o 
  -4  28   2      392.45      638.69    137.21 o 
  -2  28   2    12712.82    14106.46    367.02 o 
   0  28   2     1480.98     1815.25    166.97 o 
   2  28   2      205.35      269.83    127.10 o 
   4  28   2      687.42      511.74    155.69 o 
   6  28   2     1431.47     1017.72    194.09 o 
   0   1   3     3318.50     3843.36     35.10 o 
  -1   2   3    46318.44    48620.45    200.81 o 
   1   2   3    18195.15    20661.85     88.99 o 
  -2   3   3    47762.68    51927.68    223.25 o 
   0   3   3      161.04      195.85     11.22 o 
   2   3   3      166.19      530.64     16.74 o 
  -3   4   3    28003.99    27240.81    150.46 o 
  -1   4   3    34787.44    35484.55    161.12 o 
   1   4   3    61235.12    64646.30    242.66 o 
   3   4   3   181375.42   199128.03    905.89 o 
  -4   5   3    61509.21    62395.04    297.53 o 
  -2   5   3    25893.40    28896.01    157.60 o 
   0   5   3     1292.31     2174.09     32.17 o 
   2   5   3     4187.86     2575.86     46.58 o 
   4   5   3    45006.35    41601.79    205.19 o 
  -5   6   3       61.70       16.70     15.38 o 
  -3   6   3     5115.05     6611.73     70.24 o 
  -1   6   3    15948.19    15174.32    101.35 o 
   1   6   3   145248.61   152326.34    566.88 o 
   3   6   3      130.20      130.40     15.28 o 
   5   6   3    10894.24    10194.15     83.16 o 
  -6   7   3    78469.23    87620.20    383.30 o 
  -4   7   3    54969.64    54064.88    277.15 o 
  -2   7   3    17112.71    15350.21    102.74 o 
   0   7   3     7619.36     6415.59     59.37 o 
   2   7   3     3609.90     3191.85     43.72 o 
   4   7   3    12284.52    14194.17     99.34 o 
   6   7   3    23043.80    20390.62    136.19 o 
  -7   8   3    56932.27    56146.99    279.41 o 
  -5   8   3      382.39      119.34     20.63 o 
  -3   8   3    92144.78    86056.65    397.36 o 
  -1   8   3    20962.11    18716.96    113.73 o 
   1   8   3    28111.45    26904.24    143.76 o 
   3   8   3     4100.79     3822.06     62.53 o 
   5   8   3    10487.99    13181.49    101.23 o 
   7   8   3    12535.96    14278.26    115.30 o 
  -8   9   3    20125.80    20580.12    146.74 o 
  -6   9   3    10624.77    10739.32     99.10 o 
  -4   9   3    67213.57    76961.57    363.69 o 
  -2   9   3     5194.79     6456.14     80.60 o 
   0   9   3     1448.02     1103.50     32.32 o 
   2   9   3     1826.09     1364.67     37.20 o 
   4   9   3    67747.56    71165.72    321.01 o 
   6   9   3   131955.08   137120.00    583.73 o 
   8   9   3     1327.77     1648.47     46.99 o 
  -9  10   3    10983.98    10497.51    104.39 o 
  -7  10   3    91786.52    91398.70    439.39 o 
  -5  10   3     1327.14     2520.12     51.20 o 
  -3  10   3    12358.65     9510.45    130.88 o 
  -1  10   3     6931.26     5664.36     65.30 o 
   1  10   3      754.25      602.42     28.82 o 
   3  10   3    41784.77    42870.67    222.36 o 
   5  10   3     8321.53     8646.29     80.08 o 
   7  10   3     4443.50     4354.59     69.67 o 
   9  10   3    21792.00    23819.72    170.32 o 
 -10  11   3     5623.06     5803.65    110.84 o 
  -8  11   3     3219.04     3986.79     70.81 o 
  -6  11   3     1275.89     1633.72     52.98 o 
  -4  11   3     4903.44     4420.07     69.15 o 
  -2  11   3    14135.67    13345.31    117.78 o 
   0  11   3     6947.33     6767.17     73.80 o 
   2  11   3    12225.19    12233.27    105.66 o 
   4  11   3     5118.37     5495.61     69.05 o 
   6  11   3    12795.70    13250.08    112.32 o 
   8  11   3    32765.34    34013.98    219.47 o 
  10  11   3      119.43      141.70     38.75 o 
 -11  12   3     8916.18     9961.94    148.20 o 
  -9  12   3     8678.89     7840.06    119.93 o 
  -7  12   3        4.49      152.28     29.45 o 
  -5  12   3    19058.99    17253.00    142.45 o 
  -3  12   3    12449.68    10850.65    114.72 o 
  -1  12   3     5517.99     4194.95     64.15 o 
   1  12   3     9430.39     8460.03     89.94 o 
   3  12   3    16343.12    16638.88    125.84 o 
   5  12   3      907.46     1042.00     37.58 o 
   7  12   3       21.13        1.43     25.38 o 
   9  12   3      467.27      467.09     49.24 o 
  11  12   3     1823.75     1697.99     82.96 o 
 -12  13   3     1741.31     1864.09     84.33 o 
 -10  13   3    15236.63    15055.45    181.40 o 
  -8  13   3      685.85      476.44     47.08 o 
  -6  13   3      640.03      537.14     40.91 o 
  -4  13   3       27.18       29.26     23.88 o 
  -2  13   3     2870.09     3039.90     63.14 o 
   0  13   3     1947.18     2389.26     57.08 o 
   2  13   3     6680.62     7369.04     88.67 o 
   4  13   3     5667.82     6790.28     83.54 o 
   6  13   3        0.20      -22.52     23.25 o 
   8  13   3     8268.70     9355.99    124.64 o 
  10  13   3     8837.83     9742.71    156.77 o 
  12  13   3      273.38      408.06     61.31 o 
 -13  14   3      596.87      612.83     64.22 o 
 -11  14   3      157.41      138.85     48.46 o 
  -9  14   3     8058.97     7668.53    147.78 o 
  -7  14   3     3234.26     2557.09     92.85 o 
  -5  14   3      142.61      265.40     36.37 o 
  -3  14   3     1021.62     1837.20     63.45 o 
  -1  14   3    10911.75    10423.01    113.96 o 
   1  14   3    25689.21    24063.74    187.81 o 
   3  14   3       16.98      -25.30     25.30 o 
   5  14   3      389.28      380.36     34.69 o 
   7  14   3      774.97     1036.58     52.41 o 
   9  14   3     6565.69     6550.14    120.53 o 
  11  14   3      356.00      241.08     55.58 o 
  13  14   3     1268.53     1383.11     79.57 o 
 -14  15   3     9714.59     8695.80    156.30 o 
 -12  15   3    14497.09    13889.42    193.73 o 
 -10  15   3     6909.58     6437.63    139.47 o 
  -8  15   3      186.31      111.99     52.46 o 
  -6  15   3    14378.05    13674.02    184.44 o 
  -4  15   3      618.08      363.60     50.13 o 
  -2  15   3        0.95       15.60     31.36 o 
   0  15   3     5033.04     4509.47     93.37 o 
   2  15   3     9355.64     8293.88    114.97 o 
   4  15   3     4638.50     5227.64     90.95 o 
   6  15   3      564.32      781.33     57.90 o 
   8  15   3      574.45      392.16     49.35 o 
  10  15   3     1058.67     1227.95     68.31 o 
  12  15   3     1432.08     1651.87     82.85 o 
  14  15   3      194.55      226.85     56.12 o 
 -15  16   3        6.23       78.73     56.04 o 
 -13  16   3     1286.22     1526.79     97.09 o 
 -11  16   3     4434.80     4591.86    134.62 o 
  -9  16   3     2206.04     2095.53     96.80 o 
  -7  16   3     9561.55     9412.79    163.99 o 
  -5  16   3    20066.72    17855.43    221.55 o 
  -3  16   3     1885.49     1409.11     74.60 o 
  -1  16   3     3380.68     3790.71     99.85 o 
   1  16   3     4819.89     5129.44    104.90 o 
   3  16   3     2733.82     2811.53     74.83 o 
   5  16   3    15030.42    13975.96    154.14 o 
   7  16   3    34499.31    33636.59    262.93 o 
   9  16   3     6364.81     6344.58    141.28 o 
  11  16   3    10383.41    10103.31    152.73 o 
  13  16   3    13539.09    13612.15    185.45 o 
  15  16   3     3777.97     3879.06    127.50 o 
 -16  17   3      779.77      931.95     84.87 o 
 -14  17   3     3687.26     3561.65    132.08 o 
 -12  17   3      132.88      187.59     54.84 o 
 -10  17   3      414.87      367.66     58.45 o 
  -8  17   3      228.86       96.62     50.66 o 
  -6  17   3     3268.53     3138.74    121.26 o 
  -4  17   3     4257.88     3951.13    125.80 o 
  -2  17   3    10766.57    10292.70    156.81 o 
   0  17   3      485.61      755.66     55.68 o 
   2  17   3     4702.04     4608.40    107.64 o 
   4  17   3     6348.31     6332.42    107.77 o 
   6  17   3    12949.04    11776.00    153.73 o 
   8  17   3     1085.54     1076.08     65.32 o 
  10  17   3     1440.73     1325.95     76.78 o 
  12  17   3     1824.34     1898.76     87.42 o 
  14  17   3       32.48      137.82     52.67 o 
  16  17   3     2057.76     2198.96    100.80 o 
 -17  18   3     1188.31     1332.73     98.18 o 
 -15  18   3       71.46      140.05     63.59 o 
 -13  18   3     2613.57     2619.31    112.77 o 
 -11  18   3      142.21       71.33     51.57 o 
  -9  18   3      202.66      138.96     55.45 o 
  -7  18   3      536.94      486.39     64.62 o 
  -5  18   3     8150.25     7365.75    158.43 o 
  -3  18   3     4753.85     4680.91    132.26 o 
  -1  18   3      132.53       42.76     42.22 o 
   1  18   3     7698.22     7402.63    129.10 o 
   3  18   3     2680.00     2626.15     87.40 o 
   5  18   3     1496.69     1482.52     76.33 o 
   7  18   3       20.23       -5.29     40.68 o 
   9  18   3       70.33      110.92     46.75 o 
  11  18   3       22.13       17.45     44.36 o 
  13  18   3     3735.99     3584.55    117.89 o 
  15  18   3     5281.56     5335.38    137.80 o 
  17  18   3     2686.76     2695.67    121.10 o 
 -18  19   3     3558.33     3478.75    140.55 o 
 -16  19   3      128.52      111.84     66.02 o 
 -14  19   3      556.26      594.26     77.21 o 
 -12  19   3      121.86      123.75     53.86 o 
 -10  19   3     1245.77     1300.70     91.54 o 
  -8  19   3        0.41       90.48     54.09 o 
  -6  19   3     9659.79     8934.02    173.66 o 
  -4  19   3     2041.59     1870.60     97.31 o 
  -2  19   3      383.32      409.88     58.92 o 
   0  19   3     3148.38     3046.28    102.79 o 
   2  19   3    29584.63    28307.84    252.89 o 
   4  19   3       75.05       34.99     47.65 o 
   6  19   3     1685.12     1708.31     91.42 o 
   8  19   3     5235.77     5464.61    130.71 o 
  10  19   3      659.73      544.33     64.06 o 
  12  19   3     2265.49     2461.43    108.32 o 
  14  19   3     2210.55     2088.03    102.35 o 
  16  19   3       80.44       58.16     59.66 o 
  18  19   3     2295.88     2347.66    126.74 o 
 -19  20   3     1781.95     1860.95    149.07 o 
 -17  20   3      422.41      216.10     77.07 o 
 -15  20   3     1787.07     1672.07    109.88 o 
 -13  20   3     2455.08     2488.82    120.17 o 
 -11  20   3      540.70      435.87     66.21 o 
  -9  20   3      374.90      394.70     68.58 o 
  -7  20   3      107.53       51.47     54.00 o 
  -5  20   3        0.73       17.00     55.31 o 
  -3  20   3      682.65      504.18     69.55 o 
  -1  20   3      359.30      338.28     62.57 o 
   1  20   3     1135.05     1106.35     74.34 o 
   3  20   3      156.09      202.53     43.53 o 
   5  20   3     4629.48     4925.75    137.81 o 
   7  20   3      772.18      712.05     71.24 o 
   9  20   3      130.55       61.02     61.23 o 
  11  20   3     7957.33     8049.91    171.21 o 
  13  20   3     1944.22     2048.13    108.69 o 
  15  20   3       20.29       47.43     62.53 o 
  17  20   3      878.70      889.01     91.67 o 
  19  20   3     1805.60     2098.26    159.81 o 
 -18  21   3       27.33       48.98     90.90 o 
 -16  21   3       81.17      247.55     74.81 o 
 -14  21   3      530.76      535.86     82.14 o 
 -12  21   3      430.80      469.94     75.32 o 
 -10  21   3      237.27      337.72     66.86 o 
  -8  21   3        4.79      116.04     62.34 o 
  -6  21   3     5824.36     6003.35    191.01 o 
  -4  21   3     8098.65     7804.92    189.74 o 
  -2  21   3     6620.41     6435.81    165.20 o 
   0  21   3     3925.25     4213.86    142.14 o 
   2  21   3     2226.04     2482.76    116.01 o 
   4  21   3     4317.90     4512.12    142.91 o 
   6  21   3     4508.08     4813.93    143.84 o 
   8  21   3      582.33      684.91     81.09 o 
  10  21   3      170.94      163.23     76.51 o 
  12  21   3     1475.95     1401.79    101.01 o 
  14  21   3       67.95       29.43     61.70 o 
  16  21   3      969.09      807.78     90.84 o 
  18  21   3      100.92       30.65     90.35 o 
 -17  22   3        3.58      -12.64    110.47 o 
 -15  22   3      727.32      781.78     98.39 o 
 -13  22   3     3718.15     3775.37    153.56 o 
 -11  22   3     1843.83     1817.38    107.40 o 
  -9  22   3      445.99      292.69     93.84 o 
  -7  22   3       14.29       64.16     55.18 o 
  -5  22   3     1357.68     1298.92    114.89 o 
  -3  22   3     1751.77     1640.27     98.78 o 
  -1  22   3       74.53       37.19     57.82 o 
   1  22   3      537.55      498.93     76.78 o 
   3  22   3     1096.93      985.74     89.14 o 
   5  22   3     5861.50     6249.15    161.35 o 
   7  22   3     3184.37     3347.83    147.69 o 
   9  22   3      404.50      413.69     85.95 o 
  11  22   3     6911.14     7193.81    195.57 o 
  13  22   3     2254.75     2476.11    140.15 o 
  15  22   3       20.33       35.79     82.69 o 
  17  22   3     1799.39     2048.78    159.03 o 
 -16  23   3      947.74      924.80    103.65 o 
 -14  23   3      153.30      281.50     89.22 o 
 -12  23   3     4903.04     4686.37    169.50 o 
 -10  23   3     3687.49     3817.40    155.82 o 
  -8  23   3     1069.86     1074.45     95.57 o 
  -6  23   3     1715.59     1861.67    110.67 o 
  -4  23   3      110.26      126.33     61.90 o 
  -2  23   3    16476.99    16214.20    240.89 o 
   0  23   3     4040.25     4127.98    160.10 o 
   2  23   3        3.36       22.77     63.12 o 
   4  23   3     2406.47     2124.57    118.60 o 
   6  23   3     1843.62     1870.95    115.34 o 
   8  23   3     1446.20     1350.15    114.98 o 
  10  23   3     1377.45     1619.70    126.73 o 
  12  23   3        2.28       48.27     84.62 o 
  14  23   3     1053.45     1269.69    135.29 o 
  16  23   3      166.31       76.83    117.65 o 
 -15  24   3        0.80       87.43     93.78 o 
 -13  24   3      484.69      747.60    108.17 o 
 -11  24   3      540.84      462.09     85.47 o 
  -9  24   3     1245.02     1330.80    112.88 o 
  -7  24   3       16.28      104.11     55.08 o 
  -5  24   3      243.58      319.60     71.19 o 
  -3  24   3      782.71      808.80     87.77 o 
  -1  24   3       65.25      115.20     63.64 o 
   1  24   3       74.88      148.51     70.76 o 
   3  24   3     2409.75     2379.70    153.01 o 
   5  24   3      650.57      713.02     91.49 o 
   7  24   3     4452.90     4323.73    188.33 o 
   9  24   3      347.27      549.81     98.44 o 
  11  24   3      179.72      358.65    107.06 o 
  13  24   3      106.05      426.40    124.50 o 
  15  24   3      768.91      936.64    157.39 o 
 -14  25   3      574.07      733.88    180.89 o 
 -12  25   3       33.89      237.38     93.37 o 
 -10  25   3     1759.27     1865.97    145.02 o 
  -8  25   3      660.63      742.27     96.59 o 
  -6  25   3     3163.16     3248.78    144.95 o 
  -4  25   3     5244.42     5564.01    181.52 o 
  -2  25   3     3846.42     3453.05    179.05 o 
   0  25   3     7367.39     7443.14    213.68 o 
   2  25   3     1305.41     1367.85    120.76 o 
   4  25   3     2365.78     2280.80    147.23 o 
   6  25   3      544.15      561.45    101.80 o 
   8  25   3     1055.95     1016.95    140.74 o 
  10  25   3      376.43      692.68    132.19 o 
  12  25   3      519.98      431.77    127.09 o 
  14  25   3      463.21      526.75    190.26 o 
 -11  26   3      606.46      519.73    118.88 o 
  -9  26   3      504.56      976.62    137.69 o 
  -7  26   3       68.05      278.84     90.65 o 
  -5  26   3      250.59      339.42     92.80 o 
  -3  26   3      653.16      605.93    103.34 o 
  -1  26   3     1400.09     1175.30    124.32 o 
   1  26   3     2261.13     2289.48    145.68 o 
   3  26   3      903.69      996.66    118.18 o 
   5  26   3     2443.06     2318.63    181.64 o 
   7  26   3     3781.28     3415.30    235.90 o 
   9  26   3      515.55      534.46    130.70 o 
  11  26   3       35.23      430.04    128.12 o 
  -8  27   3     2250.16     2661.63    207.10 o 
  -6  27   3      545.07      768.63    117.82 o 
  -4  27   3     3789.77     3915.92    203.76 o 
  -2  27   3       23.98      440.95    110.49 o 
   0  27   3     8252.38     8483.29    291.31 o 
   2  27   3     5120.57     5432.17    249.61 o 
   4  27   3      114.11       18.27    141.28 o 
   6  27   3     1506.34     1390.85    182.26 o 
   8  27   3      370.44      421.68    143.01 o 
  -5  28   3     2498.24     2632.43    193.34 o 
  -3  28   3     2115.41     2499.88    191.22 o 
  -1  28   3        1.07       74.99    113.83 o 
   1  28   3      629.00      879.07    139.29 o 
   3  28   3       16.05      234.28    133.57 o 
   5  28   3     1625.21     1769.07    231.10 o 
   0   0   4   821741.06   833066.50   8457.60 o 
   1   1   4     1639.84      723.84     14.34 o 
   0   2   4      163.32       -6.97      6.97 o 
   2   2   4    28067.98    25788.18    111.08 o 
  -1   3   4   338913.94   344708.81   1900.89 o 
   1   3   4   181816.94   176258.23    627.47 o 
   3   3   4     2506.63     1745.05     27.16 o 
  -2   4   4    86178.67    92048.41    364.85 o 
   0   4   4    77066.33    77687.98    303.24 o 
   2   4   4   120729.63   128503.30    459.41 o 
   4   4   4    35516.63    35399.65    206.23 o 
  -3   5   4     6214.74     5073.34     53.82 o 
  -1   5   4       21.00        9.07     18.04 o 
   1   5   4    60748.40    66525.33    260.48 o 
   3   5   4   179359.36   180811.44    641.24 o 
   5   5   4    22245.93    26373.03    150.54 o 
  -4   6   4     6400.36     6742.79     71.43 o 
  -2   6   4    66186.83    67694.72    290.33 o 
   0   6   4   237957.52   241830.73    887.96 o 
   2   6   4    10679.15    11173.83     75.86 o 
   4   6   4   139137.14   146066.52    619.23 o 
   6   6   4    35190.74    37435.91    200.11 o 
  -5   7   4    12834.35    16207.98    125.72 o 
  -3   7   4     1090.37      307.29     19.92 o 
  -1   7   4     9589.19     9862.37     77.47 o 
   1   7   4    63051.19    59972.47    255.60 o 
   3   7   4       12.47       56.52     16.58 o 
   5   7   4       63.05       69.13     17.62 o 
   7   7   4    16463.90    17416.29    132.53 o 
  -6   8   4      224.61      413.40     27.25 o 
  -4   8   4        2.20      -16.25     16.25 o 
  -2   8   4    17601.05    18876.70    122.46 o 
   0   8   4        3.89       56.95     13.87 o 
   2   8   4      124.15      170.23     18.08 o 
   4   8   4     2493.59     2702.84     45.39 o 
   6   8   4    42120.13    42100.09    226.27 o 
   8   8   4       47.66      -20.08     20.08 o 
  -7   9   4    37443.41    42682.39    244.83 o 
  -5   9   4    23147.67    23124.12    160.21 o 
  -3   9   4     9558.81     8962.53     82.38 o 
  -1   9   4     7655.44     6791.84     68.63 o 
   1   9   4      661.11      821.47     29.56 o 
   3   9   4    51611.71    54846.39    262.18 o 
   5   9   4     1181.72      787.98     32.79 o 
   7   9   4     2308.83     2845.84     55.64 o 
   9   9   4       78.53      208.01     27.99 o 
  -8  10   4     7453.09     9235.36     95.25 o 
  -6  10   4     1563.31     2132.94     53.10 o 
  -4  10   4    31646.25    32301.86    194.40 o 
  -2  10   4     5463.53     5305.68     63.16 o 
   0  10   4    42589.05    45397.03    230.15 o 
   2  10   4    29676.71    30660.88    172.65 o 
   4  10   4     7512.66     8041.81     80.72 o 
   6  10   4    28014.94    30390.59    181.16 o 
   8  10   4     5939.35     6316.62     86.25 o 
  10  10   4     3546.64     3336.87     77.16 o 
  -9  11   4     6838.72     6921.84    105.68 o 
  -7  11   4     4614.60     5017.95     78.61 o 
  -5  11   4    28744.48    31459.75    197.05 o 
  -3  11   4    30511.16    31146.99    193.03 o 
  -1  11   4    14692.80    16848.61    126.03 o 
   1  11   4     2275.95     2759.55     51.18 o 
   3  11   4     2955.60     4006.04     60.33 o 
   5  11   4       23.81       91.95     17.17 o 
   7  11   4    28920.94    31496.86    192.22 o 
   9  11   4     1007.08      992.10     50.70 o 
  11  11   4     4754.87     4880.71    112.76 o 
 -10  12   4     2566.19     2384.01     85.97 o 
  -8  12   4    13292.68    14000.36    160.42 o 
  -6  12   4     5808.96     5724.01     84.91 o 
  -4  12   4    15186.83    14303.54    131.03 o 
  -2  12   4    16280.95    16566.20    127.92 o 
   0  12   4      872.91      744.20     33.25 o 
   2  12   4    14275.01    13780.66    115.45 o 
   4  12   4     3067.60     3201.85     60.02 o 
   6  12   4    10516.70    10660.15    101.83 o 
   8  12   4     9054.93     8789.22    109.14 o 
  10  12   4     4682.56     4976.81    109.83 o 
  12  12   4    10308.19    11413.19    173.76 o 
 -11  13   4     1674.22     1295.48     73.14 o 
  -9  13   4     4513.86     4181.68    115.62 o 
  -7  13   4    43618.58    44326.79    320.04 o 
  -5  13   4     4047.56     3885.76     80.40 o 
  -3  13   4     9786.72    11271.28    129.75 o 
  -1  13   4    11323.92    10851.56    104.42 o 
   1  13   4      412.67      201.65     26.03 o 
   3  13   4    16845.87    17143.43    135.21 o 
   5  13   4     2201.72     2399.77     55.65 o 
   7  13   4       53.51      -25.89     28.91 o 
   9  13   4    32601.87    31612.53    249.12 o 
  11  13   4     1875.47     1812.25     88.12 o 
  13  13   4     4521.37     4289.25    121.64 o 
 -12  14   4     5598.58     5386.81    132.10 o 
 -10  14   4     2162.12     1685.51    111.86 o 
  -8  14   4     4269.95     3636.69    112.67 o 
  -6  14   4      410.12      337.27     48.25 o 
  -4  14   4    27685.37    28978.41    231.00 o 
  -2  14   4     1398.45     1329.08     54.38 o 
   0  14   4     9636.41    10070.48    110.75 o 
   2  14   4     1219.17     1641.83     56.05 o 
   4  14   4      573.81      673.24     41.99 o 
   6  14   4     2864.51     3093.45     76.93 o 
   8  14   4        1.91      -35.94     36.18 o 
  10  14   4     9676.74     9261.85    150.91 o 
  12  14   4     1779.49     1731.81     89.41 o 
  14  14   4     6856.93     6181.40    137.97 o 
 -13  15   4    13973.59    13445.91    182.86 o 
 -11  15   4     2401.35     1915.27     93.08 o 
  -9  15   4    15082.34    16093.58    213.60 o 
  -7  15   4     2579.83     3136.16    106.15 o 
  -5  15   4    21902.71    21150.18    228.23 o 
  -3  15   4    26543.02    25837.42    220.76 o 
  -1  15   4       30.78       38.71     34.99 o 
   1  15   4    22156.13    19108.48    178.54 o 
   3  15   4    10491.28    10645.04    127.75 o 
   5  15   4    13093.40    14102.56    155.16 o 
   7  15   4     6713.74     7064.58    119.88 o 
   9  15   4      179.48      131.70     43.85 o 
  11  15   4     2593.99     2362.05     95.02 o 
  13  15   4      937.44      843.97     68.79 o 
  15  15   4      390.64      394.29     63.01 o 
 -14  16   4     1506.68     1384.67     88.95 o 
 -12  16   4        4.37       22.50     51.31 o 
 -10  16   4    22397.99    21462.66    254.08 o 
  -8  16   4     1949.55     2151.71     98.47 o 
  -6  16   4    10421.53     9476.22    172.14 o 
  -4  16   4     3851.53     3578.93    127.87 o 
  -2  16   4      935.07     1075.76     60.66 o 
   0  16   4    10133.40    10777.62    138.76 o 
   2  16   4     7837.92     6911.50    117.34 o 
   4  16   4     4581.01     4448.35     94.02 o 
   6  16   4     5445.34     5807.81    111.33 o 
   8  16   4      283.34      420.34     51.73 o 
  10  16   4     3910.71     3490.44    104.77 o 
  12  16   4     2417.24     2406.78     98.44 o 
  14  16   4      375.83      339.89     58.52 o 
  16  16   4     4659.84     4647.64    140.15 o 
 -15  17   4    10704.13    10702.11    195.02 o 
 -13  17   4     1943.66     1978.46    100.01 o 
 -11  17   4      172.66      175.40     53.46 o 
  -9  17   4     1233.04     1322.64     84.34 o 
  -7  17   4     4404.95     3765.33    131.40 o 
  -5  17   4     5527.72     5559.73    157.09 o 
  -3  17   4    31817.67    28788.87    269.19 o 
  -1  17   4     1316.96     1253.41     67.42 o 
   1  17   4    18765.09    18710.39    190.38 o 
   3  17   4    70194.34    69210.98    412.99 o 
   5  17   4     1647.45     1619.90     69.44 o 
   7  17   4       17.15       17.79     39.92 o 
   9  17   4      578.54      384.95     54.47 o 
  11  17   4     3414.13     3489.51    109.52 o 
  13  17   4    14944.57    14517.55    192.57 o 
  15  17   4      651.10      465.86     65.29 o 
  17  17   4        9.41       48.85     58.00 o 
 -16  18   4      749.14      717.10     84.13 o 
 -14  18   4     4460.23     4663.16    164.25 o 
 -12  18   4      291.27      282.34     61.60 o 
 -10  18   4     1724.08     1626.53     89.54 o 
  -8  18   4     2115.97     2150.19    102.35 o 
  -6  18   4      324.72      220.67     55.95 o 
  -4  18   4     1666.98     1317.21     84.49 o 
  -2  18   4       40.54        0.72     40.71 o 
   0  18   4      177.15      103.88     43.81 o 
   2  18   4     7761.24     7477.91    145.76 o 
   4  18   4       23.89      -38.99     38.99 o 
   6  18   4     6354.70     5887.57    116.33 o 
   8  18   4       27.96       51.31     43.98 o 
  10  18   4     1390.65     1450.49     78.65 o 
  12  18   4     1073.18     1170.94     75.57 o 
  14  18   4     3443.93     3444.56    114.76 o 
  16  18   4      924.20      931.25     83.55 o 
  18  18   4        5.64       60.30     66.66 o 
 -17  19   4        1.22        2.70     69.33 o 
 -15  19   4     2120.30     1835.77    108.51 o 
 -13  19   4       96.21      135.93     53.43 o 
 -11  19   4     2123.58     2184.65    105.32 o 
  -9  19   4     8361.96     7944.01    167.93 o 
  -7  19   4      277.49       82.13     48.20 o 
  -5  19   4       44.33      109.16     52.18 o 
  -3  19   4      221.86      109.25     67.05 o 
  -1  19   4      164.10      138.00     48.46 o 
   1  19   4     9518.54     9208.42    147.22 o 
   3  19   4      431.57      263.32     54.17 o 
   5  19   4    11013.33    10188.37    168.99 o 
   7  19   4     6061.06     5935.68    144.58 o 
   9  19   4     3389.55     3690.25    124.22 o 
  11  19   4     6143.54     6320.84    165.41 o 
  13  19   4      369.66      322.59     67.75 o 
  15  19   4     1138.34     1188.30     90.39 o 
  17  19   4     9070.04     9010.32    194.36 o 
  19  19   4     1922.57     1893.02    148.54 o 
 -18  20   4       20.12       53.60     90.15 o 
 -16  20   4      642.19      472.29     84.20 o 
 -14  20   4      329.69      407.46     76.91 o 
 -12  20   4     3926.28     3829.54    143.99 o 
 -10  20   4     2992.84     3041.65    127.84 o 
  -8  20   4     6606.98     6250.01    170.21 o 
  -6  20   4        0.05      -30.64     47.34 o 
  -4  20   4     2308.36     2295.19    109.86 o 
  -2  20   4      612.51      647.62     71.84 o 
   0  20   4     1002.75     1073.19     77.41 o 
   2  20   4      951.33      749.73     59.94 o 
   4  20   4     1047.51     1017.47     75.73 o 
   6  20   4       67.61       33.71     48.52 o 
   8  20   4      146.86      153.31     58.84 o 
  10  20   4     1190.68     1113.77     82.38 o 
  12  20   4        9.29        0.68     57.02 o 
  14  20   4     4112.89     4144.52    146.45 o 
  16  20   4      467.33      278.06     71.26 o 
  18  20   4      711.04      548.53     90.53 o 
  20  20   4       47.91      142.04    109.50 o 
 -19  21   4       20.43       56.31    102.33 o 
 -17  21   4     4558.98     4498.94    189.68 o 
 -15  21   4     3543.26     3986.96    163.07 o 
 -13  21   4      547.33      552.44     78.12 o 
 -11  21   4     2160.73     2079.31    115.64 o 
  -9  21   4      234.98      315.36     66.93 o 
  -7  21   4     1950.79     2131.49    112.43 o 
  -5  21   4     5253.95     5042.90    163.08 o 
  -3  21   4       44.88       59.60     54.44 o 
  -1  21   4     5417.62     5186.36    149.03 o 
   1  21   4    37925.61    36326.31    348.04 o 
   3  21   4     3407.90     3406.07    125.41 o 
   5  21   4     4081.97     4079.16    131.69 o 
   7  21   4     1694.26     1640.57     89.87 o 
   9  21   4    18364.41    19090.70    270.29 o 
  11  21   4     2682.69     2884.10    137.58 o 
  13  21   4      765.51      874.93    105.38 o 
  15  21   4     6856.01     7307.61    187.61 o 
  17  21   4     1042.62     1299.52    110.33 o 
  19  21   4     1305.26     1560.71    153.48 o 
 -18  22   4      281.49      317.91    113.74 o 
 -16  22   4      337.43      411.28     91.14 o 
 -14  22   4      703.88      471.39     83.99 o 
 -12  22   4     1328.67     1269.29    100.98 o 
 -10  22   4     1783.21     1624.51    104.87 o 
  -8  22   4     2051.85     1969.23    117.83 o 
  -6  22   4       22.91      136.90     58.08 o 
  -4  22   4       10.72       -8.75     57.05 o 
  -2  22   4     2096.56     2016.64    105.80 o 
   0  22   4       40.09       62.08     55.72 o 
   2  22   4     1106.78     1107.33     87.73 o 
   4  22   4       90.79       66.23     56.56 o 
   6  22   4     1445.52     1390.32     94.16 o 
   8  22   4     2486.68     2517.68    133.84 o 
  10  22   4       93.45       75.80     72.52 o 
  12  22   4     1668.09     1525.97    112.14 o 
  14  22   4      265.26      232.01     77.20 o 
  16  22   4      501.68      546.44     99.68 o 
  18  22   4      328.93      261.79    117.91 o 
 -17  23   4     1885.19     2015.88    169.67 o 
 -15  23   4     2202.03     2127.49    158.67 o 
 -13  23   4      426.77      381.34     84.54 o 
 -11  23   4       30.39       18.73     66.92 o 
  -9  23   4       55.77      132.87     80.50 o 
  -7  23   4       70.88       36.40     61.12 o 
  -5  23   4       63.54      169.97     62.51 o 
  -3  23   4      682.77      724.49     80.46 o 
  -1  23   4     2641.73     2734.83    122.98 o 
   1  23   4     2285.34     2394.48    130.30 o 
   3  23   4       82.44      141.30     61.37 o 
   5  23   4      408.33      320.46     71.56 o 
   7  23   4     4103.75     4947.53    176.46 o 
   9  23   4     2903.25     2999.66    157.92 o 
  11  23   4      328.24      529.92     95.40 o 
  13  23   4     6123.62     6543.25    242.32 o 
  15  23   4      384.48      682.81    156.16 o 
  17  23   4     1263.36     1540.63    167.29 o 
 -14  24   4     3738.96     3315.18    187.21 o 
 -12  24   4      337.12      323.43     89.43 o 
 -10  24   4     2385.03     2444.15    136.70 o 
  -8  24   4       76.71      187.71     67.08 o 
  -6  24   4     1019.83     1061.29     96.11 o 
  -4  24   4      191.27      418.15     74.78 o 
  -2  24   4     2931.56     3012.20    134.31 o 
   0  24   4      795.26      801.96    100.20 o 
   2  24   4     1288.53     1407.10    115.21 o 
   4  24   4       10.06       73.27     77.69 o 
   6  24   4       34.28       47.36     70.83 o 
   8  24   4      948.56      804.30     94.83 o 
  10  24   4      249.11      242.44     86.08 o 
  12  24   4      563.46      870.45    134.41 o 
  14  24   4     1104.58      976.37    149.90 o 
 -13  25   4      553.75      841.51    116.58 o 
 -11  25   4      188.58      315.23    101.38 o 
  -9  25   4       72.04      199.02     93.01 o 
  -7  25   4      880.43      956.44    106.69 o 
  -5  25   4     2001.45     2309.21    127.11 o 
  -3  25   4     9650.09     9712.17    275.56 o 
  -1  25   4     3722.51     3269.58    162.09 o 
   1  25   4       48.79       65.91     81.30 o 
   3  25   4      356.80      557.04     94.09 o 
   5  25   4      661.66      694.69    102.67 o 
   7  25   4      304.33      229.11     92.88 o 
   9  25   4      981.02     1375.96    146.81 o 
  11  25   4     3330.26     4327.88    231.24 o 
  13  25   4       16.94      -11.89    113.22 o 
 -12  26   4     1902.69     2000.49    186.43 o 
 -10  26   4       50.85      369.20    105.97 o 
  -8  26   4     2492.07     2508.45    172.68 o 
  -6  26   4     2114.31     2121.14    157.83 o 
  -4  26   4     1902.62     1897.67    135.60 o 
  -2  26   4     1563.03     1446.58    135.43 o 
   0  26   4       14.44      -15.86     75.73 o 
   2  26   4     2576.39     2514.29    165.02 o 
   4  26   4      142.14      227.60     99.05 o 
   6  26   4       46.35      -55.63    129.28 o 
   8  26   4     1140.56     1330.52    203.69 o 
  10  26   4     1180.95     1353.84    156.23 o 
  12  26   4       95.76      171.05    225.47 o 
  -9  27   4     2838.07     2888.39    233.80 o 
  -7  27   4       19.86      442.57    103.60 o 
  -5  27   4      794.97      956.58    126.86 o 
  -3  27   4       47.53      277.95    108.60 o 
  -1  27   4     1422.45     1908.71    166.06 o 
   1  27   4       24.20      172.71    107.39 o 
   3  27   4      168.18      375.58    131.92 o 
   5  27   4      864.19      837.86    158.18 o 
   7  27   4     1057.67     1107.17    176.81 o 
   9  27   4      745.76      963.56    150.77 o 
  -6  28   4      109.60      536.41    165.47 o 
  -4  28   4      713.70      831.28    173.39 o 
  -2  28   4      179.63      379.20    129.60 o 
   0  28   4      412.19      657.44    138.04 o 
   2  28   4      394.01      514.34    127.79 o 
   4  28   4      746.87      679.49    134.29 o 
   6  28   4      440.94     1209.29    260.51 o 
   0   1   5      314.03      263.38      7.16 o 
  -1   2   5     3202.65     2782.92     24.44 o 
   1   2   5    22260.46    22662.37     96.86 o 
  -2   3   5   142105.44   144191.75    524.26 o 
   0   3   5      732.89     1017.60     20.26 o 
   2   3   5   208756.63   216349.13    746.29 o 
  -3   4   5   186176.13   192623.33    729.43 o 
  -1   4   5    19223.80    20089.88    113.81 o 
   1   4   5    25504.57    27340.83    124.81 o 
   3   4   5   124333.16   130185.09    496.49 o 
  -4   5   5      893.24      442.84     23.64 o 
  -2   5   5     2650.17     2546.71     38.08 o 
   0   5   5      295.21      414.82     18.06 o 
   2   5   5    28685.02    30202.44    137.27 o 
   4   5   5    69484.58    68615.36    470.28 o 
  -5   6   5      661.10      632.39     28.76 o 
  -3   6   5     1593.30     1876.49     37.72 o 
  -1   6   5   193153.39   201189.06    799.11 o 
   1   6   5   290589.88   297842.63   1047.02 o 
   3   6   5    34696.68    37783.89    179.20 o 
   5   6   5     2055.06     1874.36     39.41 o 
  -6   7   5     4724.98     4406.91     66.35 o 
  -4   7   5    24631.67    28179.86    197.37 o 
  -2   7   5     3152.50     3170.59     45.17 o 
   0   7   5      253.90      263.71     17.75 o 
   2   7   5      608.31      544.51     21.77 o 
   4   7   5    61492.04    65526.75    283.73 o 
   6   7   5    34157.87    35754.55    197.45 o 
  -7   8   5   127816.80   131696.69    598.39 o 
  -5   8   5   295151.19   311030.47   1280.53 o 
  -3   8   5      560.31      305.41     20.80 o 
  -1   8   5     2171.59     2091.91     43.99 o 
   1   8   5     2841.72     2510.28     40.61 o 
   3   8   5    14969.29    17184.04    111.70 o 
   5   8   5    69919.42    72174.80    326.55 o 
   7   8   5      814.93      628.32     33.92 o 
  -8   9   5     1956.47     2199.86     56.48 o 
  -6   9   5      823.01      664.72     35.89 o 
  -4   9   5    26640.57    31260.78    190.73 o 
  -2   9   5      502.18     1149.08     33.87 o 
   0   9   5      421.45      196.56     19.21 o 
   2   9   5    10149.08    10335.58     83.64 o 
   4   9   5    34209.83    36748.12    198.06 o 
   6   9   5    46780.57    49124.24    253.78 o 
   8   9   5     6040.07     5917.20     81.33 o 
  -9  10   5    28967.25    28913.79    199.98 o 
  -7  10   5     1356.04     1072.92     47.40 o 
  -5  10   5      765.11      752.25     37.12 o 
  -3  10   5    10975.79    10374.12     94.89 o 
  -1  10   5    23781.60    22455.07    149.28 o 
   1  10   5    11568.34    10495.96     91.00 o 
   3  10   5    46719.40    45874.28    226.28 o 
   5  10   5     5552.58     6511.02     75.89 o 
   7  10   5    11905.39    13297.74    116.49 o 
   9  10   5     3871.41     3522.34     80.64 o 
 -10  11   5      582.61      463.73     50.20 o 
  -8  11   5    12307.06    11365.78    116.49 o 
  -6  11   5      184.93      350.98     31.99 o 
  -4  11   5    20857.89    19676.84    148.85 o 
  -2  11   5    16626.90    19529.75    135.03 o 
   0  11   5      562.37      744.31     35.29 o 
   2  11   5    40257.37    40006.47    220.27 o 
   4  11   5     1721.65     1914.58     47.01 o 
   6  11   5    30064.50    30399.56    189.45 o 
   8  11   5      698.30      996.64     46.53 o 
  10  11   5      164.05      149.61     36.68 o 
 -11  12   5     1346.71     1150.69     71.89 o 
  -9  12   5     2176.45     2145.78     80.24 o 
  -7  12   5    13746.08    12583.74    148.70 o 
  -5  12   5    19597.48    17751.94    144.71 o 
  -3  12   5    36953.64    35217.16    227.41 o 
  -1  12   5      240.29       92.08     21.79 o 
   1  12   5       36.82      140.92     22.98 o 
   3  12   5      912.86      619.95     34.04 o 
   5  12   5     3742.50     4418.03     68.31 o 
   7  12   5     8930.64     9077.24    110.05 o 
   9  12   5    15896.01    16648.36    160.78 o 
  11  12   5     5126.31     4797.82    117.02 o 
 -12  13   5     1180.04     1230.50     72.52 o 
 -10  13   5     8084.60     7554.76    133.17 o 
  -8  13   5     5185.29     4448.09    108.86 o 
  -6  13   5     4505.33     5248.51    102.01 o 
  -4  13   5    23191.92    22258.63    172.54 o 
  -2  13   5     1300.62     1212.17     43.26 o 
   0  13   5     2953.58     2485.32     59.19 o 
   2  13   5     1133.33     1181.19     45.68 o 
   4  13   5    30076.27    30418.18    198.86 o 
   6  13   5     7671.51     7471.02     95.72 o 
   8  13   5     4442.81     4190.62     93.05 o 
  10  13   5     7880.73     8760.10    142.68 o 
  12  13   5     5079.54     4831.82    129.07 o 
 -13  14   5      319.38      268.11     53.02 o 
 -11  14   5      287.78      189.48     57.86 o 
  -9  14   5     1449.54     1191.03     73.25 o 
  -7  14   5    30999.05    31226.76    286.10 o 
  -5  14   5      308.99      103.77     34.49 o 
  -3  14   5     2856.93     2484.42     68.57 o 
  -1  14   5     1326.64     1777.60     58.25 o 
   1  14   5       69.42      -21.71     27.47 o 
   3  14   5    17808.99    17390.21    146.70 o 
   5  14   5     7831.10     7103.00    101.23 o 
   7  14   5     1056.39      895.87     52.18 o 
   9  14   5    13070.71    12525.78    154.84 o 
  11  14   5    10843.85    11244.66    165.93 o 
  13  14   5      378.28      339.63     59.22 o 
 -14  15   5      345.41      329.93     62.14 o 
 -12  15   5     3360.57     3025.63    113.48 o 
 -10  15   5     7269.03     6480.29    140.69 o 
  -8  15   5      372.81      356.35     57.91 o 
  -6  15   5     8679.72     8771.94    149.86 o 
  -4  15   5     5256.84     5936.09    114.39 o 
  -2  15   5       85.14       39.40     33.02 o 
   0  15   5      269.31      138.91     37.34 o 
   2  15   5     4055.59     4298.22     89.15 o 
   4  15   5      512.88      610.54     46.44 o 
   6  15   5     1107.03     1297.53     60.49 o 
   8  15   5      823.94      631.49     55.57 o 
  10  15   5     1045.75      912.83     66.96 o 
  12  15   5       22.34       91.28     49.28 o 
  14  15   5     3277.90     2909.91    108.77 o 
 -15  16   5     2809.73     2807.04    112.68 o 
 -13  16   5        1.91      -17.59     50.61 o 
 -11  16   5      399.54      314.94     52.91 o 
  -9  16   5        8.93      -43.51     43.51 o 
  -7  16   5      283.11      175.36     56.15 o 
  -5  16   5     2301.46     2838.46    105.67 o 
  -3  16   5     4783.98     4301.01    108.41 o 
  -1  16   5    25853.55    24095.38    223.76 o 
   1  16   5    15925.51    14435.17    164.67 o 
   3  16   5     3057.14     3187.19     82.56 o 
   5  16   5     7494.87     7504.41    117.01 o 
   7  16   5     4665.73     4988.81    111.98 o 
   9  16   5     1685.30     1606.36     74.81 o 
  11  16   5     1106.07     1356.97     77.03 o 
  13  16   5     6370.93     5923.30    138.99 o 
  15  16   5     3721.37     3657.96    119.54 o 
 -16  17   5     3163.88     3285.27    131.65 o 
 -14  17   5    10708.47    10110.14    186.29 o 
 -12  17   5     4620.82     4317.72    137.49 o 
 -10  17   5      618.77      610.51     66.89 o 
  -8  17   5     4877.02     4734.82    144.92 o 
  -6  17   5        4.09       -8.90     46.22 o 
  -4  17   5      408.38      596.46     62.15 o 
  -2  17   5    17689.34    17772.65    198.99 o 
   0  17   5    11945.13    11333.53    152.59 o 
   2  17   5       29.59       31.57     42.47 o 
   4  17   5      314.30      364.77     46.19 o 
   6  17   5    20221.53    19577.15    201.34 o 
   8  17   5    10343.29    10993.23    185.19 o 
  10  17   5     1661.91     1772.64     83.18 o 
  12  17   5      905.10      694.97     64.46 o 
  14  17   5      508.52      520.60     66.06 o 
  16  17   5     1022.28     1031.99     78.98 o 
 -17  18   5     4502.50     4430.48    149.93 o 
 -15  18   5      440.79      526.36     75.98 o 
 -13  18   5     7514.08     6955.05    159.88 o 
 -11  18   5     1474.05     1294.81     89.83 o 
  -9  18   5      435.42      439.46     76.18 o 
  -7  18   5     2981.24     2890.99    116.07 o 
  -5  18   5    26604.15    26333.38    309.27 o 
  -3  18   5    11401.15    12065.28    201.73 o 
  -1  18   5      954.82      983.89     68.00 o 
   1  18   5     9062.28     8671.67    141.20 o 
   3  18   5      308.57      177.86     39.48 o 
   5  18   5     1264.98     1338.56     76.89 o 
   7  18   5      436.88      405.59     48.90 o 
   9  18   5     9812.74     9466.99    161.09 o 
  11  18   5     2346.58     2457.47    104.64 o 
  13  18   5     1015.77     1034.14     80.40 o 
  15  18   5     1562.76     1422.83     88.04 o 
  17  18   5        1.43       11.88     67.29 o 
 -18  19   5     6028.29     6348.56    220.05 o 
 -16  19   5      127.33      181.52     70.92 o 
 -14  19   5     5294.09     5415.63    162.92 o 
 -12  19   5      950.72      913.42     77.63 o 
 -10  19   5     1545.71     1565.30     96.24 o 
  -8  19   5      458.45      463.70     75.12 o 
  -6  19   5      625.86      561.00     70.94 o 
  -4  19   5    37216.04    34502.03    360.18 o 
  -2  19   5    17288.89    16721.66    236.52 o 
   0  19   5      122.15      128.70     47.80 o 
   2  19   5    20195.31    19128.73    216.25 o 
   4  19   5     3784.83     3687.84    135.76 o 
   6  19   5      844.76      750.30     69.89 o 
   8  19   5      199.46      230.10     55.25 o 
  10  19   5     1716.88     1621.41     93.51 o 
  12  19   5     1504.67     1330.17     94.90 o 
  14  19   5     1320.39     1437.07     95.07 o 
  16  19   5       74.38      129.55     67.57 o 
  18  19   5     1445.29     1404.59    118.39 o 
 -19  20   5     4536.23     4538.63    225.41 o 
 -17  20   5      897.13      894.91    108.63 o 
 -15  20   5       62.85       75.11     67.84 o 
 -13  20   5      598.23      625.12     77.83 o 
 -11  20   5      394.05      400.16     71.28 o 
  -9  20   5     1841.65     1966.70    113.41 o 
  -7  20   5      662.95      566.99     76.00 o 
  -5  20   5      179.01      322.74     62.33 o 
  -3  20   5      126.24      116.90     55.61 o 
  -1  20   5    10503.55    10416.76    179.68 o 
   1  20   5      278.84      198.67     54.14 o 
   3  20   5     2656.98     2424.16    101.41 o 
   5  20   5      515.21      460.54     63.70 o 
   7  20   5     1270.34     1346.59     85.48 o 
   9  20   5      847.61      883.56     84.22 o 
  11  20   5      315.82      217.08     64.07 o 
  13  20   5     3132.83     3299.68    135.93 o 
  15  20   5      537.02      610.85     81.79 o 
  17  20   5      306.21      288.04     75.41 o 
  19  20   5     1495.02     1923.62    161.72 o 
 -18  21   5        0.80      -53.64     97.69 o 
 -16  21   5      213.79      210.74     82.79 o 
 -14  21   5     1080.11     1057.50     95.55 o 
 -12  21   5     4846.62     4071.84    166.97 o 
 -10  21   5     2965.65     2976.21    131.51 o 
  -8  21   5      404.34      402.80     67.67 o 
  -6  21   5      184.16      259.33     60.57 o 
  -4  21   5      346.48      277.22     64.92 o 
  -2  21   5     5341.09     5141.40    157.97 o 
   0  21   5     2706.97     2953.18    129.55 o 
   2  21   5     9558.81     9487.51    245.49 o 
   4  21   5     3333.79     3629.36    126.02 o 
   6  21   5     3074.06     3081.25    140.47 o 
   8  21   5     4313.94     4618.94    165.54 o 
  10  21   5      997.29      823.73     85.68 o 
  12  21   5     2789.82     2789.29    131.45 o 
  14  21   5     2055.07     2210.82    115.20 o 
  16  21   5      639.70      676.41     93.86 o 
  18  21   5     1594.60     1702.01    142.55 o 
 -17  22   5      500.61      387.43    120.20 o 
 -15  22   5     1363.76     1197.49    117.54 o 
 -13  22   5      277.25      263.38     71.38 o 
 -11  22   5     5007.72     5147.33    171.64 o 
  -9  22   5     1665.21     1644.90    110.37 o 
  -7  22   5        0.13       46.84     57.66 o 
  -5  22   5     1649.73     1762.00    105.49 o 
  -3  22   5     5751.02     5656.43    174.23 o 
  -1  22   5     1399.04     1440.44     94.50 o 
   1  22   5      179.50      187.83     63.50 o 
   3  22   5       66.58      150.77     61.27 o 
   5  22   5      515.42      445.32     72.04 o 
   7  22   5      427.00      387.71     74.08 o 
   9  22   5      238.71      246.39     73.43 o 
  11  22   5     2430.19     2285.86    127.74 o 
  13  22   5     2758.19     3200.43    169.50 o 
  15  22   5        0.72      119.13     74.56 o 
  17  22   5     4063.76     4732.08    197.71 o 
 -16  23   5     2063.58     2242.41    169.33 o 
 -14  23   5      430.89      534.21     94.28 o 
 -12  23   5       19.16      132.44     69.54 o 
 -10  23   5      911.39     1197.19     97.55 o 
  -8  23   5     1235.34      941.09     98.05 o 
  -6  23   5    12179.92    11849.62    220.11 o 
  -4  23   5      243.38      474.99     72.42 o 
  -2  23   5     1287.11     1340.26     91.74 o 
   0  23   5     6623.09     6439.47    175.91 o 
   2  23   5      892.66      785.99     99.17 o 
   4  23   5     2062.12     2186.15    118.23 o 
   6  23   5      936.53     1197.06     99.83 o 
   8  23   5     2213.53     2631.46    146.10 o 
  10  23   5      178.89      101.55     74.91 o 
  12  23   5      148.18       86.48     83.64 o 
  14  23   5      863.02      876.62    115.00 o 
  16  23   5     1033.18      856.73    147.50 o 
 -15  24   5     4220.38     4239.28    267.86 o 
 -13  24   5     3063.39     3122.01    171.62 o 
 -11  24   5     2925.43     2528.14    140.68 o 
  -9  24   5        0.89      144.12     66.88 o 
  -7  24   5     1846.87     2174.79    161.96 o 
  -5  24   5     3372.30     3770.15    145.68 o 
  -3  24   5     3623.39     3526.78    139.75 o 
  -1  24   5      341.00      350.34     76.17 o 
   1  24   5      133.45      184.99     74.65 o 
   3  24   5       98.58       81.62     72.01 o 
   5  24   5     3334.64     3485.06    156.35 o 
   7  24   5     2363.09     2305.29    143.08 o 
   9  24   5     5415.45     6254.85    222.51 o 
  11  24   5      943.83     1251.23    132.20 o 
  13  24   5      572.02      616.33    168.12 o 
  15  24   5      186.28      366.08    128.61 o 
 -14  25   5      137.62      935.64    334.31 o 
 -12  25   5      485.23      847.07    116.05 o 
 -10  25   5      676.14      608.40    101.72 o 
  -8  25   5     1204.62     1320.01    122.70 o 
  -6  25   5     1026.21      964.75     94.95 o 
  -4  25   5     4922.08     5123.91    182.95 o 
  -2  25   5     1087.77      994.37    102.61 o 
   0  25   5     4004.09     3862.26    173.71 o 
   2  25   5     5272.12     5209.41    205.63 o 
   4  25   5      351.39      296.81     85.96 o 
   6  25   5       60.90      164.31    107.96 o 
   8  25   5     1219.75     1177.14    125.68 o 
  10  25   5      565.89      643.64    129.68 o 
  12  25   5      154.64      323.08    123.47 o 
  14  25   5     1593.88     1886.42    423.60 o 
 -11  26   5        4.58      277.46    111.94 o 
  -9  26   5     4067.83     4858.25    225.59 o 
  -7  26   5      840.46      745.56    121.03 o 
  -5  26   5      344.38      442.48    148.91 o 
  -3  26   5      242.55      221.19     92.53 o 
  -1  26   5      939.62     1020.49    136.86 o 
   1  26   5     2429.10     2694.13    208.50 o 
   3  26   5        3.46       76.93     82.52 o 
   5  26   5        2.41       87.72    101.47 o 
   7  26   5     1730.33     1856.23    176.93 o 
   9  26   5      360.43      395.49    118.24 o 
  11  26   5      801.98      806.87    136.91 o 
  -8  27   5     2243.81     2608.11    253.65 o 
  -6  27   5      311.45      447.48    111.14 o 
  -4  27   5     7670.94     8126.12    288.32 o 
  -2  27   5       15.51      195.91    113.20 o 
   0  27   5      944.18     1190.38    150.06 o 
   2  27   5     4090.49     4213.65    296.07 o 
   4  27   5     1159.09     1071.92    170.44 o 
   6  27   5       57.16      408.93    141.49 o 
   8  27   5      452.95      722.07    157.16 o 
  -5  28   5      952.85     1115.20    147.63 o 
  -3  28   5     3296.70     3427.15    223.79 o 
  -1  28   5        3.12      343.41    122.67 o 
   1  28   5     2657.89     2497.02    228.69 o 
   3  28   5     1588.56     1706.24    179.25 o 
   5  28   5     2193.36     2015.50    202.03 o 
   1   1   6     7985.59     8170.12     51.34 o 
   0   2   6    10795.64    10285.70     60.98 o 
   2   2   6     7431.17     8113.64     47.81 o 
  -1   3   6    21137.47    22844.36    118.49 o 
   1   3   6    13262.86    12444.94     71.94 o 
   3   3   6    67873.19    68715.57    277.41 o 
  -2   4   6    33935.57    35251.43    167.87 o 
   0   4   6    49296.15    50549.36    223.76 o 
   2   4   6    22255.93    22155.76    106.61 o 
   4   4   6     9767.00     9149.07     64.89 o 
  -3   5   6    10194.14    12639.41     85.24 o 
  -1   5   6      202.23       42.03     13.03 o 
   1   5   6     2857.75     2246.55     31.87 o 
   3   5   6    63542.13    63191.96    249.23 o 
   5   5   6     5604.76     6423.17     66.47 o 
  -4   6   6      120.09      448.08     24.68 o 
  -2   6   6    48330.91    49202.68    230.09 o 
   0   6   6   158014.30   165320.00    627.04 o 
   2   6   6    26095.26    26213.54    130.34 o 
   4   6   6    19313.29    20840.24    123.09 o 
   6   6   6    11150.84    11623.94     98.14 o 
  -5   7   6    10165.38    10931.54    106.08 o 
  -3   7   6      968.39     1368.43     34.39 o 
  -1   7   6     7067.31     6640.34     62.35 o 
   1   7   6     2651.92     4512.04     50.01 o 
   3   7   6     8096.27     5798.67     57.05 o 
   5   7   6     3732.63     3370.78     53.98 o 
   7   7   6     3846.95     5383.03     72.01 o 
  -6   8   6    29668.06    31204.67    203.50 o 
  -4   8   6     1102.84     1268.66     43.16 o 
  -2   8   6     4102.77     3993.60     53.77 o 
   0   8   6   106420.74   116783.85    471.05 o 
   2   8   6     1253.21     1439.44     34.88 o 
   4   8   6     3310.14     2712.26     46.26 o 
   6   8   6    26658.36    26377.87    171.15 o 
   8   8   6     6073.46     7523.53     89.96 o 
  -7   9   6      367.24      685.12     37.09 o 
  -5   9   6    16283.28    19053.19    156.72 o 
  -3   9   6      400.51      537.23     28.75 o 
  -1   9   6    15572.48    14130.98    105.68 o 
   1   9   6    20321.71    17806.19    120.41 o 
   3   9   6     2930.01     1730.21     41.52 o 
   5   9   6    18159.75    16778.96    120.86 o 
   7   9   6      171.11       71.71     20.80 o 
   9   9   6        0.96      -16.65     23.39 o 
  -8  10   6    21046.97    20275.88    164.76 o 
  -6  10   6      407.39      176.98     27.52 o 
  -4  10   6        2.37      -14.72     18.86 o 
  -2  10   6     2810.55     3392.60     53.38 o 
   0  10   6    25594.48    28617.22    171.24 o 
   2  10   6    28072.84    29395.12    169.18 o 
   4  10   6    33506.54    33095.29    186.59 o 
   6  10   6       94.97       39.47     18.36 o 
   8  10   6      122.00       86.77     26.02 o 
  10  10   6     1027.09      788.82     48.71 o 
  -9  11   6     2056.24     1926.48     64.74 o 
  -7  11   6     3346.11     3352.02     69.51 o 
  -5  11   6     9086.06     8643.12     96.32 o 
  -3  11   6     4790.15     4288.70     66.57 o 
  -1  11   6    15074.04    18183.94    132.24 o 
   1  11   6      318.16       26.70     18.77 o 
   3  11   6      471.77      964.29     36.57 o 
   5  11   6    27816.03    24297.00    169.50 o 
   7  11   6    29204.65    29023.24    188.71 o 
   9  11   6    15864.94    14459.20    147.71 o 
  11  11   6       62.82       46.66     42.14 o 
 -10  12   6     4225.11     4060.11    108.29 o 
  -8  12   6      937.73     1146.11     61.00 o 
  -6  12   6       90.75      -25.50     25.55 o 
  -4  12   6     2622.52     2441.28     61.92 o 
  -2  12   6     5425.88     5862.42     75.33 o 
   0  12   6     3745.72     3815.49     63.24 o 
   2  12   6     8768.42     9837.36     98.09 o 
   4  12   6     2430.26     1926.19     52.54 o 
   6  12   6      119.54       73.19     23.94 o 
   8  12   6     1602.75     1658.81     59.92 o 
  10  12   6      931.40      563.72     54.64 o 
  12  12   6     3342.40     3274.64    106.39 o 
 -11  13   6     5813.13     6540.13    127.01 o 
  -9  13   6      447.03      289.40     46.42 o 
  -7  13   6    12707.46    12366.76    145.05 o 
  -5  13   6       65.12       45.94     26.62 o 
  -3  13   6     6606.57     5501.76     84.10 o 
  -1  13   6      516.94      184.16     26.41 o 
   1  13   6    33734.16    30979.90    195.50 o 
   3  13   6     8695.00     8110.20     95.67 o 
   5  13   6      615.41      219.59     30.31 o 
   7  13   6     3665.78     3127.47     84.05 o 
   9  13   6     9717.93     9354.80    136.87 o 
  11  13   6     5550.92     5158.54    126.18 o 
  13  13   6      138.03       82.02     48.79 o 
 -12  14   6      824.20      851.81     66.44 o 
 -10  14   6     3619.95     3330.84    114.48 o 
  -8  14   6     9570.51     9548.35    161.69 o 
  -6  14   6    51203.43    48669.27    350.90 o 
  -4  14   6     2834.06     2863.44     76.44 o 
  -2  14   6      731.45      637.65     41.37 o 
   0  14   6       40.43       31.23     25.58 o 
   2  14   6     7436.25     7782.68    103.11 o 
   4  14   6    12523.07    11523.70    121.94 o 
   6  14   6      643.99      661.43     52.11 o 
   8  14   6     2336.93     1840.04     69.97 o 
  10  14   6     7012.35     7004.89    141.75 o 
  12  14   6     2160.61     2406.55     96.12 o 
  14  14   6     1827.39     2077.45     96.03 o 
 -13  15   6     5351.06     5061.11    134.99 o 
 -11  15   6     5494.18     5177.05    134.79 o 
  -9  15   6      602.44      495.51     59.83 o 
  -7  15   6    26762.37    26522.83    267.55 o 
  -5  15   6     7945.80     7838.90    125.42 o 
  -3  15   6      110.75       75.63     36.39 o 
  -1  15   6      389.94      549.27     44.66 o 
   1  15   6      889.66      581.31     44.77 o 
   3  15   6    12325.86    11246.92    128.91 o 
   5  15   6    15805.61    15065.92    154.06 o 
   7  15   6    12814.57    12038.83    146.50 o 
   9  15   6      624.08      692.60     54.66 o 
  11  15   6     8899.64     8705.48    150.46 o 
  13  15   6     9757.71    10252.08    181.81 o 
  15  15   6      314.30      316.90     63.25 o 
 -14  16   6      566.82      522.66     72.38 o 
 -12  16   6      258.84      402.15     64.20 o 
 -10  16   6    17479.73    14834.30    273.59 o 
  -8  16   6     7831.38     6877.04    149.06 o 
  -6  16   6    15459.22    14949.27    244.42 o 
  -4  16   6    16417.95    16727.68    191.55 o 
  -2  16   6    27353.40    26525.93    231.88 o 
   0  16   6     1913.03     2092.94     77.16 o 
   2  16   6     6412.05     6167.64    109.39 o 
   4  16   6      613.42      828.21     52.53 o 
   6  16   6     2451.37     2477.64     85.17 o 
   8  16   6      779.93      396.47     51.54 o 
  10  16   6    24779.15    23121.21    234.05 o 
  12  16   6     1539.11     1545.07     85.38 o 
  14  16   6     2673.84     2726.37    105.94 o 
  16  16   6       10.33      -26.17     49.42 o 
 -15  17   6      468.89      362.74     73.89 o 
 -13  17   6     4946.12     4581.55    144.72 o 
 -11  17   6      664.02      780.90     75.82 o 
  -9  17   6      551.52      277.81     49.15 o 
  -7  17   6      497.24      402.87     64.69 o 
  -5  17   6      172.27      113.72     49.35 o 
  -3  17   6    15227.58    14221.53    178.07 o 
  -1  17   6    43641.38    42363.86    323.76 o 
   1  17   6      609.50      688.73     56.86 o 
   3  17   6      259.44      175.38     41.83 o 
   5  17   6      159.06      197.71     40.59 o 
   7  17   6    10145.59    10250.94    148.09 o 
   9  17   6    16941.09    16563.34    197.35 o 
  11  17   6     2506.26     2361.60     94.19 o 
  13  17   6    10944.41    11264.53    208.69 o 
  15  17   6     3097.91     2964.70    115.14 o 
  17  17   6     2767.34     2326.74    123.06 o 
 -16  18   6     2185.89     2134.98    114.35 o 
 -14  18   6      174.55      184.74     62.06 o 
 -12  18   6       82.94      204.30     60.08 o 
 -10  18   6     4472.97     3485.70    134.61 o 
  -8  18   6    10445.30     9797.65    181.26 o 
  -6  18   6    11424.51    10500.56    188.10 o 
  -4  18   6     2102.29     1814.13     98.80 o 
  -2  18   6    10798.55     9963.07    164.21 o 
   0  18   6      987.11     1117.66     68.89 o 
   2  18   6      597.77      583.09     62.56 o 
   4  18   6     4532.14     4306.00    116.46 o 
   6  18   6      392.34      265.80     53.27 o 
   8  18   6       26.57      -27.75     43.11 o 
  10  18   6      304.22      315.06     62.85 o 
  12  18   6     2075.13     2129.73    103.04 o 
  14  18   6     7379.61     7174.22    165.86 o 
  16  18   6     3137.19     3206.46    138.61 o 
  18  18   6     3363.49     3227.26    153.54 o 
 -17  19   6      156.56      171.30     86.49 o 
 -15  19   6     1810.36     1712.47    110.43 o 
 -13  19   6      310.22      295.94     70.13 o 
 -11  19   6      101.23       45.59     57.24 o 
  -9  19   6       80.36      111.95     59.89 o 
  -7  19   6       16.64       -2.26     54.60 o 
  -5  19   6     4304.98     3951.41    179.25 o 
  -3  19   6       13.17        3.85     57.67 o 
  -1  19   6       68.85       43.04     45.15 o 
   1  19   6       81.48       82.16     40.78 o 
   3  19   6    23617.08    23364.47    251.70 o 
   5  19   6     3726.82     3703.21    121.61 o 
   7  19   6     3123.34     3294.70    115.88 o 
   9  19   6     2357.87     2620.27    109.69 o 
  11  19   6        7.80      -10.65     50.15 o 
  13  19   6      608.02      473.34     70.99 o 
  15  19   6       94.41       89.80     59.69 o 
  17  19   6      844.21      736.13     84.54 o 
  19  19   6      573.50      510.01    119.23 o 
 -18  20   6      532.64      599.03    119.75 o 
 -16  20   6      406.69      320.07     89.82 o 
 -14  20   6     4003.74     4409.19    218.31 o 
 -12  20   6      708.93      598.38     77.40 o 
 -10  20   6      572.10      390.97     69.22 o 
  -8  20   6     1655.10     1123.01     90.55 o 
  -6  20   6     4158.02     4131.68    153.10 o 
  -4  20   6    14479.72    13674.37    215.37 o 
  -2  20   6     1339.11     1416.91     91.83 o 
   0  20   6       20.14       -6.47     47.15 o 
   2  20   6     1638.76     1817.19     88.70 o 
   4  20   6     3470.85     3789.45    127.11 o 
   6  20   6     7862.48     7827.54    156.53 o 
   8  20   6    12086.06    11554.76    211.84 o 
  10  20   6      190.13      185.52     62.05 o 
  12  20   6     1778.24     1858.44    105.89 o 
  14  20   6      661.50      778.03     84.04 o 
  16  20   6      763.75      651.33     83.75 o 
  18  20   6     4625.61     4624.97    198.52 o 
  20  20   6    10061.86     9750.79    301.16 o 
 -19  21   6      736.00      848.26    133.09 o 
 -17  21   6     1205.14     1017.23    137.32 o 
 -15  21   6       37.03       98.61     78.00 o 
 -13  21   6        7.24      174.71     65.64 o 
 -11  21   6     3148.05     2955.40    132.36 o 
  -9  21   6      846.90      636.62     79.12 o 
  -7  21   6      250.96      222.57     64.62 o 
  -5  21   6     1443.02     1339.46     93.99 o 
  -3  21   6      759.89      682.96     74.05 o 
  -1  21   6      219.33      142.76     57.13 o 
   1  21   6     5430.00     5683.77    154.35 o 
   3  21   6      169.66      113.63     54.03 o 
   5  21   6        0.92       18.97     51.81 o 
   7  21   6     2715.03     2911.21    124.78 o 
   9  21   6      171.68      177.64     71.32 o 
  11  21   6     6804.79     6551.12    190.35 o 
  13  21   6     1558.44     1521.45    104.43 o 
  15  21   6      798.70      619.44     83.69 o 
  17  21   6      941.43     1151.40    110.46 o 
  19  21   6      814.56      758.11    131.02 o 
 -18  22   6     2461.56     2951.83    196.35 o 
 -16  22   6     3133.12     3056.99    187.93 o 
 -14  22   6       31.70      135.54     65.12 o 
 -12  22   6      384.94      375.30     75.86 o 
 -10  22   6      182.41      213.36     61.93 o 
  -8  22   6      165.61      268.96     67.71 o 
  -6  22   6      419.24      511.35     69.98 o 
  -4  22   6     1443.42     1362.35     93.65 o 
  -2  22   6     1859.57     1823.01    102.59 o 
   0  22   6     1968.68     2104.21    111.57 o 
   2  22   6      503.30      573.80     73.96 o 
   4  22   6      401.26      365.35     68.84 o 
   6  22   6      130.89      111.62     57.81 o 
   8  22   6     5407.61     5686.55    178.07 o 
  10  22   6      419.04      338.05     77.31 o 
  12  22   6      247.97      334.19     80.52 o 
  14  22   6     3318.06     3139.52    163.57 o 
  16  22   6      177.93      213.28     79.85 o 
  18  22   6       55.28       34.43    100.49 o 
 -17  23   6      704.14      811.90    315.32 o 
 -15  23   6        7.31      169.92     84.28 o 
 -13  23   6      252.29      420.86     87.13 o 
 -11  23   6        0.04      101.61     66.38 o 
  -9  23   6     1284.07     1163.09     97.37 o 
  -7  23   6      320.28      215.46     90.83 o 
  -5  23   6      178.89      134.50     63.04 o 
  -3  23   6      111.90      100.91     60.15 o 
  -1  23   6     1146.64     1037.01     87.61 o 
   1  23   6     4384.96     4354.40    166.29 o 
   3  23   6      189.27      129.98     57.97 o 
   5  23   6       25.28       64.56     66.15 o 
   7  23   6       26.20      154.42     69.65 o 
   9  23   6     1345.98     1745.97    127.09 o 
  11  23   6       14.88      131.17     73.56 o 
  13  23   6     5679.34     5457.55    209.98 o 
  15  23   6      200.44      138.60    105.67 o 
  17  23   6      105.60      140.46    300.52 o 
 -14  24   6     1520.82     1668.10    136.17 o 
 -12  24   6      307.02      410.19    102.45 o 
 -10  24   6     1802.41     2112.99    174.65 o 
  -8  24   6       69.23      199.68     71.82 o 
  -6  24   6     5448.46     5640.01    181.83 o 
  -4  24   6     2105.05     2133.74    120.00 o 
  -2  24   6     1899.40     1783.77    114.53 o 
   0  24   6      278.33      234.82     76.14 o 
   2  24   6     1700.71     1708.94    128.53 o 
   4  24   6     4709.04     4711.97    204.26 o 
   6  24   6     4051.62     4268.84    180.32 o 
   8  24   6       38.80      130.68     78.83 o 
  10  24   6       39.81      213.75     96.38 o 
  12  24   6      940.85      999.36    130.70 o 
  14  24   6       71.91      250.07    120.42 o 
 -13  25   6      701.73      732.66    109.43 o 
 -11  25   6     1434.64     1246.86    147.45 o 
  -9  25   6     4880.51     4592.37    205.27 o 
  -7  25   6      930.77     1071.54    158.34 o 
  -5  25   6       88.51      179.81     77.51 o 
  -3  25   6      151.89      252.62     77.77 o 
  -1  25   6     2659.39     2780.58    152.92 o 
   1  25   6      608.00      607.24    102.79 o 
   3  25   6     4598.98     4277.01    190.76 o 
   5  25   6      434.51      381.87     95.29 o 
   7  25   6     2085.77     2088.26    164.43 o 
   9  25   6      677.87      692.12    127.15 o 
  11  25   6      163.37      301.13    120.62 o 
  13  25   6     1490.81     1527.69    163.06 o 
 -10  26   6       52.50      122.66     99.86 o 
  -8  26   6       12.67      176.79     87.97 o 
  -6  26   6      145.89      303.50     90.71 o 
  -4  26   6     1159.49      837.09    119.68 o 
  -2  26   6     6544.90     6991.19    254.56 o 
   0  26   6      233.77      485.43    101.01 o 
   2  26   6     4365.00     3948.64    205.70 o 
   4  26   6      964.52     1108.88    130.34 o 
   6  26   6      160.54      147.02    116.22 o 
   8  26   6       21.67      336.49    134.49 o 
  10  26   6     2256.39     2983.97    198.44 o 
  -9  27   6      885.91      961.38    136.52 o 
  -7  27   6      304.48      478.02    111.02 o 
  -5  27   6        1.80      134.71    132.94 o 
  -3  27   6      948.05     1061.22    192.66 o 
  -1  27   6     3329.70     3786.24    231.64 o 
   1  27   6      104.38      126.68    110.02 o 
   3  27   6     2787.46     2575.81    190.80 o 
   5  27   6      125.49       95.02    131.00 o 
   7  27   6     1385.81     1462.37    181.59 o 
   9  27   6       66.57      471.26    126.52 o 
  -6  28   6      456.07      929.43    344.34 o 
  -4  28   6      646.75     1180.65    192.90 o 
  -2  28   6      641.94     1039.61    163.84 o 
   0  28   6       23.24      266.04    118.48 o 
   2  28   6      268.47      421.39    159.86 o 
   4  28   6     1008.59      851.66    175.63 o 
   0   1   7     3445.68     3728.01     26.91 o 
  -1   2   7    11260.70    11907.73     73.01 o 
   1   2   7    25569.48    28707.46    118.26 o 
  -2   3   7    12438.15    10010.67     62.29 o 
   0   3   7     1186.05     1795.47     30.22 o 
   2   3   7    16893.45    16786.08     88.11 o 
  -3   4   7    89732.73    90628.54    361.08 o 
  -1   4   7    72577.97    81851.30    370.99 o 
   1   4   7     5487.63     8469.89     62.92 o 
   3   4   7    77790.98    73634.41    289.87 o 
  -4   5   7      854.08      235.24     18.17 o 
  -2   5   7     4224.03     3193.31     52.10 o 
   0   5   7       21.90      137.44     13.33 o 
   2   5   7    10300.64    11510.21     79.48 o 
   4   5   7      357.92      305.66     20.11 o 
  -5   6   7     4207.05     5646.85     60.05 o 
  -3   6   7     8867.61     7615.99     71.42 o 
  -1   6   7     1119.72      613.53     23.82 o 
   1   6   7     2579.03     3725.33     43.41 o 
   3   6   7       23.37      269.55     16.88 o 
   5   6   7     3531.53     2505.48     40.97 o 
  -6   7   7    14449.81    19762.09    141.61 o 
  -4   7   7     9239.31     7854.44     77.69 o 
  -2   7   7    68825.44    66157.57    304.40 o 
   0   7   7    13742.93    11868.99     85.03 o 
   2   7   7   140975.36   150795.67    589.78 o 
   4   7   7     7373.76     6791.78     63.67 o 
   6   7   7        5.57       -5.08     16.50 o 
  -7   8   7     5738.96     5413.48     78.68 o 
  -5   8   7    58003.73    62092.34    333.49 o 
  -3   8   7     8439.63     9913.99     83.89 o 
  -1   8   7     6799.85     8394.02     75.93 o 
   1   8   7       40.33      174.10     18.85 o 
   3   8   7    12057.68    10832.85     88.55 o 
   5   8   7    23843.55    24188.99    141.89 o 
   7   8   7      240.60      345.36     27.94 o 
  -8   9   7     4886.13     5722.09     83.85 o 
  -6   9   7     2881.57     2387.61     59.43 o 
  -4   9   7    23027.25    20746.44    144.79 o 
  -2   9   7    83364.34    97407.68    457.82 o 
   0   9   7      782.31     1572.54     39.48 o 
   2   9   7    64944.88    70200.61    316.12 o 
   4   9   7      317.46      274.96     22.55 o 
   6   9   7    17100.04    18098.91    123.63 o 
   8   9   7     2182.91     1716.62     53.17 o 
  -9  10   7     3524.15     3088.41     71.51 o 
  -7  10   7        7.74       16.46     22.92 o 
  -5  10   7     3294.84     2432.06     58.01 o 
  -3  10   7    13962.37    14059.43    113.63 o 
  -1  10   7    19713.15    20850.23    139.42 o 
   1  10   7       24.89       43.16     19.34 o 
   3  10   7     1023.36     1204.65     39.43 o 
   5  10   7      296.80      610.00     33.16 o 
   7  10   7     5490.59     5598.84     80.29 o 
   9  10   7     6666.85     5506.96     89.13 o 
 -10  11   7    11445.07    11306.69    139.99 o 
  -8  11   7     1697.26     2354.02     69.35 o 
  -6  11   7     2392.95     2805.36     68.84 o 
  -4  11   7     7300.00     9772.62    102.02 o 
  -2  11   7    14984.10    13249.28    111.11 o 
   0  11   7      742.44     1012.21     38.17 o 
   2  11   7     1382.82     1706.66     45.42 o 
   4  11   7       67.10       32.19     20.83 o 
   6  11   7     1396.21     1249.20     44.74 o 
   8  11   7    17084.31    16102.79    142.98 o 
  10  11   7    35233.75    36240.41    257.16 o 
 -11  12   7    16972.17    17073.03    198.60 o 
  -9  12   7    42647.38    41650.66    318.41 o 
  -7  12   7     4030.25     3956.06     88.35 o 
  -5  12   7     1101.37     1169.54     46.25 o 
  -3  12   7     5891.90     5739.95     76.17 o 
  -1  12   7     7275.04     7726.21     88.96 o 
   1  12   7     8572.07     9721.47     98.09 o 
   3  12   7      167.62      177.39     25.75 o 
   5  12   7     5335.72     5849.75     80.02 o 
   7  12   7    15209.37    14956.80    143.39 o 
   9  12   7    49882.44    48868.54    313.18 o 
  11  12   7     8374.42     9984.91    153.18 o 
 -12  13   7     7209.11     6671.98    135.54 o 
 -10  13   7    21347.23    19864.59    216.78 o 
  -8  13   7     2930.75     2916.70     91.49 o 
  -6  13   7     5482.66     5015.71     96.32 o 
  -4  13   7       83.35      -21.83     25.09 o 
  -2  13   7     9143.97     8497.60     97.30 o 
   0  13   7      746.41     1149.95     52.85 o 
   2  13   7     1128.55     1343.31     47.31 o 
   4  13   7      343.09      392.58     33.47 o 
   6  13   7     2860.44     2974.91     67.19 o 
   8  13   7     7778.28     7337.49    113.51 o 
  10  13   7     3685.03     3558.91     99.29 o 
  12  13   7     9500.43    10023.60    163.46 o 
 -13  14   7     3896.28     3715.29    116.17 o 
 -11  14   7     4859.51     4465.91    123.30 o 
  -9  14   7     1858.28     1795.21     92.20 o 
  -7  14   7    13483.05    13819.67    175.23 o 
  -5  14   7    22330.90    21427.67    204.10 o 
  -3  14   7     3203.66     3222.85     74.44 o 
  -1  14   7     4019.79     3942.03     78.41 o 
   1  14   7     2090.09     2006.71     59.35 o 
   3  14   7     2426.49     2089.59     59.55 o 
   5  14   7       66.84       18.79     30.41 o 
   7  14   7      768.98      943.14     55.62 o 
   9  14   7     1439.85      959.22     64.43 o 
  11  14   7    20711.81    19213.72    215.24 o 
  13  14   7     3972.38     3927.35    119.66 o 
 -14  15   7     2941.53     2652.31    107.63 o 
 -12  15   7     9813.13     9689.93    184.59 o 
 -10  15   7     3126.37     2466.68    116.37 o 
  -8  15   7     2364.48     2440.26    103.84 o 
  -6  15   7      335.48      165.88     41.20 o 
  -4  15   7       65.91       26.85     34.95 o 
  -2  15   7    16392.39    14211.23    158.91 o 
   0  15   7     2295.65     1798.95     61.52 o 
   2  15   7     2387.05     2262.95     71.10 o 
   4  15   7     2014.16     2241.46     70.15 o 
   6  15   7      866.20      675.13     52.35 o 
   8  15   7     6179.37     5669.92    113.97 o 
  10  15   7    38208.85    37219.48    314.58 o 
  12  15   7     3653.20     4425.59    123.39 o 
  14  15   7       99.91       49.49     52.77 o 
 -15  16   7     2063.81     2203.22    114.07 o 
 -13  16   7     5741.49     5966.39    151.66 o 
 -11  16   7     8223.07     7639.08    153.34 o 
  -9  16   7    31751.76    29053.24    984.26 o 
  -7  16   7     1677.29     2014.57     96.30 o 
  -5  16   7     3572.85     3315.67    108.28 o 
  -3  16   7     9240.74    10150.96    146.44 o 
  -1  16   7       63.06       78.45     38.87 o 
   1  16   7      455.61      494.46     50.23 o 
   3  16   7      974.94     1143.40     57.11 o 
   5  16   7    11961.05    10942.19    138.51 o 
   7  16   7    13523.23    12292.18    165.74 o 
   9  16   7     6165.03     6624.54    121.93 o 
  11  16   7     1300.78     1302.13     78.03 o 
  13  16   7     4409.21     4162.52    128.06 o 
  15  16   7      695.13      724.01     71.60 o 
 -16  17   7       25.46       49.76     57.49 o 
 -14  17   7      581.23      465.45     72.57 o 
 -12  17   7      441.94      358.16     55.17 o 
 -10  17   7     2471.27     2491.73    155.41 o 
  -8  17   7       35.27       35.82     51.54 o 
  -6  17   7     4919.79     5144.12    140.35 o 
  -4  17   7      900.38      918.72     67.59 o 
  -2  17   7      676.06      938.87     64.14 o 
   0  17   7     4172.57     4211.49    112.39 o 
   2  17   7       14.41        0.16     39.38 o 
   4  17   7      320.22      295.46     49.34 o 
   6  17   7      209.25      104.08     44.58 o 
   8  17   7        4.17      -17.37     41.28 o 
  10  17   7      473.14      685.68     65.55 o 
  12  17   7     1621.87     1572.93     90.33 o 
  14  17   7      500.87      593.03     75.05 o 
  16  17   7      206.16      203.85     68.51 o 
 -17  18   7      372.52      431.11     88.52 o 
 -15  18   7      532.14      393.06     75.53 o 
 -13  18   7     1444.93     1169.70    136.21 o 
 -11  18   7    13370.34    12417.85    221.08 o 
  -9  18   7     1622.99     1915.01    103.68 o 
  -7  18   7     1210.50     1324.03     90.11 o 
  -5  18   7     4618.07     4702.54    151.70 o 
  -3  18   7      180.69      105.04     47.62 o 
  -1  18   7     1523.43     1716.84     94.95 o 
   1  18   7      957.09      903.50     65.10 o 
   3  18   7     9650.35     9121.31    149.34 o 
   5  18   7        1.10       20.44     45.20 o 
   7  18   7        1.26       10.07     44.42 o 
   9  18   7    14311.91    14030.29    263.83 o 
  11  18   7        0.49       -7.29     51.62 o 
  13  18   7        2.93       95.69     55.27 o 
  15  18   7     3033.39     3204.50    135.51 o 
  17  18   7      705.31      340.30     83.96 o 
 -18  19   7     3677.32     3865.90    190.82 o 
 -16  19   7      390.58      385.72     89.28 o 
 -14  19   7     1223.53     1293.80     96.07 o 
 -12  19   7      294.28      239.59     64.86 o 
 -10  19   7     5930.68     5802.53    177.43 o 
  -8  19   7    13075.89    12167.24    215.78 o 
  -6  19   7     7232.82     7358.23    168.69 o 
  -4  19   7    25225.97    23971.71    280.80 o 
  -2  19   7       20.14      -11.08     45.68 o 
   0  19   7      224.86      256.55     48.13 o 
   2  19   7    14916.92    15084.47    184.72 o 
   4  19   7     3548.56     3635.57    116.53 o 
   6  19   7      243.87      193.80     49.92 o 
   8  19   7     1746.08     1751.85     92.57 o 
  10  19   7     1419.07     1598.20     95.39 o 
  12  19   7     6203.44     6367.16    166.09 o 
  14  19   7      397.93      549.73     76.33 o 
  16  19   7        0.90       27.37     61.29 o 
  18  19   7      443.37      419.14     98.67 o 
 -19  20   7      540.12      627.97    125.50 o 
 -17  20   7      464.95      383.39    100.48 o 
 -15  20   7     1513.16     1535.54    114.54 o 
 -13  20   7     2855.37     2867.67    131.71 o 
 -11  20   7     1136.67     1352.67     99.20 o 
  -9  20   7      991.02      959.50     85.46 o 
  -7  20   7     2438.22     2229.01    113.99 o 
  -5  20   7       24.45      119.43     55.96 o 
  -3  20   7       71.96      132.20     58.62 o 
  -1  20   7      317.65      238.59     61.62 o 
   1  20   7     2872.45     2736.75     99.76 o 
   3  20   7     1007.53     1124.54     77.15 o 
   5  20   7     1120.57     1017.38     73.53 o 
   7  20   7     1761.14     1702.06     95.22 o 
   9  20   7    12378.75    11935.28    225.22 o 
  11  20   7      310.66      265.09     63.04 o 
  13  20   7     3262.33     3141.58    132.79 o 
  15  20   7     1300.43     1093.51     93.59 o 
  17  20   7     1267.22     1255.96    109.94 o 
  19  20   7     2246.51     2360.18    188.27 o 
 -18  21   7      218.66      190.60    112.30 o 
 -16  21   7     1588.72     1506.64    153.79 o 
 -14  21   7        5.47       87.99     65.50 o 
 -12  21   7     1968.67     2062.14    115.32 o 
 -10  21   7       21.61       57.74     61.91 o 
  -8  21   7       94.18      187.92     60.70 o 
  -6  21   7      730.95      832.57     89.70 o 
  -4  21   7      804.85      632.91     77.90 o 
  -2  21   7     4648.83     4674.63    198.05 o 
   0  21   7      945.17     1075.32     84.67 o 
   2  21   7     1465.11     1583.51     90.30 o 
   4  21   7     8463.98     8028.62    165.27 o 
   6  21   7       63.92       29.10     54.62 o 
   8  21   7        0.72      -53.37     53.37 o 
  10  21   7     1551.03     1551.87    105.57 o 
  12  21   7      547.58      655.98     83.09 o 
  14  21   7      856.00     1074.93     96.05 o 
  16  21   7        0.01      -74.47     74.47 o 
  18  21   7      605.98      507.52    119.88 o 
 -17  22   7       78.30      301.85    128.74 o 
 -15  22   7       79.96       78.11     92.82 o 
 -13  22   7        0.15       29.38     65.79 o 
 -11  22   7       80.54      118.14     60.12 o 
  -9  22   7      161.12      225.31     65.46 o 
  -7  22   7        2.33        1.54     59.12 o 
  -5  22   7      168.53      217.82     60.75 o 
  -3  22   7      198.45      110.60     59.92 o 
  -1  22   7     3245.43     3637.28    132.32 o 
   1  22   7      470.40      340.86     60.85 o 
   3  22   7      242.52      270.34     75.03 o 
   5  22   7    16291.90    15831.01    239.43 o 
   7  22   7     3043.02     2930.21    135.94 o 
   9  22   7       24.20      -30.02     69.28 o 
  11  22   7     1254.58     1132.31    100.54 o 
  13  22   7     1433.81     1728.73    119.62 o 
  15  22   7      176.42      135.09     95.82 o 
  17  22   7     6442.94     6463.45    248.42 o 
 -16  23   7      101.81       84.97    108.26 o 
 -14  23   7     1006.92     1157.52    116.34 o 
 -12  23   7     2258.86     1892.81    136.28 o 
 -10  23   7     6669.81     6738.61    197.54 o 
  -8  23   7       37.71      109.71     74.73 o 
  -6  23   7     2065.83     2090.17    115.51 o 
  -4  23   7      133.30      190.53     61.66 o 
  -2  23   7       12.05        8.27     59.36 o 
   0  23   7      500.74      510.61     79.57 o 
   2  23   7      762.94      600.06     83.84 o 
   4  23   7      339.41      259.66     67.30 o 
   6  23   7     3919.40     3611.30    150.24 o 
   8  23   7      644.05      676.49     89.68 o 
  10  23   7     3878.85     3725.04    157.41 o 
  12  23   7      133.26       88.96     83.59 o 
  14  23   7      912.19      739.24    104.64 o 
  16  23   7        1.53      226.70    112.88 o 
 -15  24   7      182.23      311.11    107.36 o 
 -13  24   7      288.91      340.61     90.59 o 
 -11  24   7       24.88      133.78     76.14 o 
  -9  24   7      425.63      441.48     76.98 o 
  -7  24   7      522.47      470.35     77.48 o 
  -5  24   7      997.37      769.84     92.33 o 
  -3  24   7     3602.00     3831.04    150.68 o 
  -1  24   7      539.93      390.90     75.67 o 
   1  24   7       83.81       86.32     73.92 o 
   3  24   7     5377.59     5685.94    190.14 o 
   5  24   7      569.35      534.44     89.91 o 
   7  24   7     6664.65     6868.17    203.94 o 
   9  24   7        3.19       78.39     91.90 o 
  11  24   7     2262.67     2224.80    195.14 o 
  13  24   7      102.91       83.42    167.14 o 
  15  24   7     1136.62     1255.37    210.24 o 
 -12  25   7      589.85      412.02     96.25 o 
 -10  25   7     2451.03     3054.21    172.87 o 
  -8  25   7      293.03      342.79     93.59 o 
  -6  25   7     6228.67     5994.61    236.07 o 
  -4  25   7       92.43      155.05     70.04 o 
  -2  25   7      575.23      363.64     83.98 o 
   0  25   7      132.38      137.06     80.74 o 
   2  25   7     3987.38     4174.38    179.78 o 
   4  25   7      250.22      137.49     73.15 o 
   6  25   7    11856.24    11964.87    300.19 o 
   8  25   7       35.04      -20.37    107.97 o 
  10  25   7      218.88      257.52    116.15 o 
  12  25   7       90.75       -8.96    107.81 o 
 -11  26   7      221.87      493.68    105.53 o 
  -9  26   7       19.24      220.12    117.00 o 
  -7  26   7     1031.27     1188.58    130.38 o 
  -5  26   7       15.47      191.88     85.78 o 
  -3  26   7      889.71      800.83    117.18 o 
  -1  26   7      107.60      303.69    104.71 o 
   1  26   7     5186.14     5737.26    232.43 o 
   3  26   7      195.57      164.72     93.22 o 
   5  26   7      497.99      381.13    120.50 o 
   7  26   7     7271.71     7524.77    299.27 o 
   9  26   7       54.94      403.66    129.82 o 
  11  26   7       53.21       73.52    119.18 o 
  -8  27   7      482.84      660.21    171.10 o 
  -6  27   7       51.41      209.05    132.79 o 
  -4  27   7       14.40       43.29    101.19 o 
  -2  27   7     1134.08     1281.74    156.53 o 
   0  27   7      279.20      308.10    118.44 o 
   2  27   7     1822.19     1983.26    198.95 o 
   4  27   7       19.79      159.80    107.90 o 
   6  27   7      123.98      206.16    136.78 o 
   8  27   7     7638.73     7899.18    347.27 o 
  -5  28   7        0.21      370.65    190.31 o 
  -3  28   7        0.00       56.83    114.80 o 
  -1  28   7        0.03      115.90    113.26 o 
   1  28   7     2517.78     2575.05    200.51 o 
   3  28   7      302.13      310.81    111.01 o 
   5  28   7     1549.24     1676.26    296.44 o 
   0   0   8  1217594.13  1180972.13  15228.44 o 
   1   1   8    21813.15    27206.40    111.80 o 
   0   2   8      371.39        3.96      9.04 o 
   2   2   8   400450.69   394547.56   1373.20 o 
  -1   3   8    98585.06   102550.33    403.19 o 
   1   3   8     8484.04     5555.23     48.02 o 
   3   3   8      836.33     1233.83     24.75 o 
  -2   4   8   122983.21   119827.19    472.32 o 
   0   4   8    63339.31    58840.57    265.79 o 
   2   4   8    45247.78    42353.14    194.06 o 
   4   4   8     1198.08      318.47     19.48 o 
  -3   5   8    18888.21    18255.12    114.38 o 
  -1   5   8    16161.49    19413.39    112.91 o 
   1   5   8     4923.55     5496.79     54.72 o 
   3   5   8    35188.02    37994.72    181.29 o 
   5   5   8    16035.73    17394.71    111.45 o 
  -4   6   8    50886.29    49856.91    252.73 o 
  -2   6   8    12533.09    15267.73    106.72 o 
   0   6   8   359703.00   357436.75   1391.01 o 
   2   6   8      128.62      547.49     21.36 o 
   4   6   8    58600.24    57559.87    268.66 o 
   6   6   8    14583.59    14460.84    105.92 o 
  -5   7   8    19305.67    22567.74    151.20 o 
  -3   7   8   104252.57   116150.55    522.35 o 
  -1   7   8     6087.11     7741.86     67.30 o 
   1   7   8    48758.03    53950.34    238.67 o 
   3   7   8     9996.25    11837.59     85.30 o 
   5   7   8     1682.16     1461.43     35.78 o 
   7   7   8     2595.70     2448.36     61.44 o 
  -6   8   8      899.25     1115.96     37.10 o 
  -4   8   8     2977.36     2351.97     50.56 o 
  -2   8   8     2860.66     2169.10     44.68 o 
   0   8   8    17664.40    17851.91    115.20 o 
   2   8   8   105357.41   107406.91    432.73 o 
   4   8   8    34567.05    34892.21    180.88 o 
   6   8   8    17088.18    18647.17    130.94 o 
   8   8   8     2258.64     2449.05     56.18 o 
  -7   9   8     1521.12     2276.85     59.55 o 
  -5   9   8    27660.93    31533.83    233.79 o 
  -3   9   8    23933.33    23703.49    150.09 o 
  -1   9   8    67349.93    71852.85    320.35 o 
   1   9   8    16433.04    16778.34    111.77 o 
   3   9   8    38029.58    39651.78    206.15 o 
   5   9   8    31296.88    34878.36    193.31 o 
   7   9   8      127.72       41.13     20.52 o 
   9   9   8    24697.67    28954.27    211.21 o 
  -8  10   8     4549.99     4901.64     83.15 o 
  -6  10   8     2221.27     2093.06     78.05 o 
  -4  10   8       75.34       53.90     20.33 o 
  -2  10   8     9087.96     9352.01     90.42 o 
   0  10   8    10069.13    11931.91     98.92 o 
   2  10   8     2094.33     1948.58     46.54 o 
   4  10   8     1961.88     2119.57     51.01 o 
   6  10   8    59938.80    65525.91    316.44 o 
   8  10   8     1189.95     1137.10     46.11 o 
  10  10   8    26434.71    26132.41    215.87 o 
  -9  11   8      211.06       79.93     33.56 o 
  -7  11   8     8108.18     9729.16    138.47 o 
  -5  11   8    23932.65    26169.45    187.60 o 
  -3  11   8    47119.00    50787.23    272.58 o 
  -1  11   8    17428.58    18578.60    135.41 o 
   1  11   8     2746.39     2906.83     57.32 o 
   3  11   8        0.38       32.01     19.69 o 
   5  11   8       37.28      -16.17     21.77 o 
   7  11   8      908.70     1250.34     45.50 o 
   9  11   8      973.44     1362.39     60.61 o 
  11  11   8      423.89      266.56     47.95 o 
 -10  12   8       87.07       56.53     36.04 o 
  -8  12   8     1228.37     1079.44     61.37 o 
  -6  12   8     4120.68     4000.64     84.41 o 
  -4  12   8    24675.93    24935.76    176.72 o 
  -2  12   8    12145.65    12623.09    114.69 o 
   0  12   8     8863.51     9462.26     97.44 o 
   2  12   8      278.24      186.65     24.99 o 
   4  12   8     4538.85     4965.83     73.81 o 
   6  12   8    10300.44    10316.43    110.52 o 
   8  12   8    34629.54    35090.84    249.51 o 
  10  12   8      206.53      174.58     43.37 o 
  12  12   8       46.76       34.95     46.34 o 
 -11  13   8    25948.68    23742.66    241.02 o 
  -9  13   8     1730.09     2050.71    104.07 o 
  -7  13   8      663.91      184.30     38.10 o 
  -5  13   8     7796.41     7393.29    110.16 o 
  -3  13   8     1253.35     1340.92     50.83 o 
  -1  13   8      421.94      317.37     30.18 o 
   1  13   8      896.16     1315.78     47.29 o 
   3  13   8     6831.16     6763.79     88.89 o 
   5  13   8     2054.66     2072.92     58.00 o 
   7  13   8     2607.11     2923.58     76.72 o 
   9  13   8     3580.51     3158.38     87.79 o 
  11  13   8     2039.90     1843.77     83.60 o 
  13  13   8     8651.82     8560.32    151.26 o 
 -12  14   8     2919.68     2877.45    102.24 o 
 -10  14   8    15874.89    15551.22    213.63 o 
  -8  14   8     6755.55     5363.64    130.09 o 
  -6  14   8     9101.67     8653.06    129.52 o 
  -4  14   8       29.71      142.28     34.32 o 
  -2  14   8     4583.03     4063.45     77.11 o 
   0  14   8     9439.46     8991.67    104.03 o 
   2  14   8    14340.82    15768.32    136.46 o 
   4  14   8        0.00        7.41     25.68 o 
   6  14   8     2734.32     3156.82     81.40 o 
   8  14   8    18011.81    18745.89    186.46 o 
  10  14   8     3484.25     3503.48    107.11 o 
  12  14   8    40418.95    38803.29    327.09 o 
  14  14   8     4874.13     4096.26    127.00 o 
 -13  15   8     1615.55     1334.34     82.00 o 
 -11  15   8     9751.70     8727.80    167.97 o 
  -9  15   8      172.67      181.67     51.51 o 
  -7  15   8    15248.05    14933.47    203.39 o 
  -5  15   8       35.84      -36.74     36.74 o 
  -3  15   8     3819.32     4485.16    102.33 o 
  -1  15   8      242.44      182.16     35.61 o 
   1  15   8     1205.33     1415.66     55.48 o 
   3  15   8     8471.03     8064.53    108.30 o 
   5  15   8      313.92      547.78     48.89 o 
   7  15   8    28340.30    27978.75    236.02 o 
   9  15   8      628.48      544.36     52.26 o 
  11  15   8    27051.13    25428.60    255.24 o 
  13  15   8      315.41      470.44     61.54 o 
  15  15   8       53.92       70.45     52.07 o 
 -14  16   8    10618.58    10080.06    183.64 o 
 -12  16   8     3763.72     3967.80    138.11 o 
 -10  16   8        3.89      -31.53     48.33 o 
  -8  16   8    14118.08    14222.68    207.15 o 
  -6  16   8    28652.48    26945.17    272.42 o 
  -4  16   8    11593.65    10733.21    155.10 o 
  -2  16   8      253.58      263.57     44.71 o 
   0  16   8     1061.29      822.16     55.03 o 
   2  16   8     6823.90     6977.55    115.29 o 
   4  16   8     1118.65     1200.22     58.47 o 
   6  16   8        6.54       17.86     35.69 o 
   8  16   8    10034.50     9935.37    152.79 o 
  10  16   8      809.37      503.65     58.84 o 
  12  16   8     4307.50     4229.46    130.09 o 
  14  16   8     7631.31     7521.86    162.48 o 
  16  16   8     3441.67     3258.14    132.18 o 
 -15  17   8       10.68      -29.34     57.74 o 
 -13  17   8      675.25      934.73     85.63 o 
 -11  17   8     1956.17     1937.81    104.55 o 
  -9  17   8     1677.43     2011.56    104.71 o 
  -7  17   8     1440.30     1221.92     87.54 o 
  -5  17   8     1589.06     1616.34     88.69 o 
  -3  17   8       15.89      -33.50     38.60 o 
  -1  17   8       44.05      -37.13     37.13 o 
   1  17   8     7514.82     7622.43    137.26 o 
   3  17   8      524.79      551.12     53.30 o 
   5  17   8     8413.38     8432.38    152.64 o 
   7  17   8      907.26      682.25     62.13 o 
   9  17   8     6761.03     6780.75    152.78 o 
  11  17   8       45.06      138.04     56.10 o 
  13  17   8     7466.95     6529.97    183.72 o 
  15  17   8      510.43      388.02     76.06 o 
  17  17   8       81.45       51.54     70.68 o 
 -16  18   8     1972.57     2290.64    146.64 o 
 -14  18   8     4275.70     4435.67    154.68 o 
 -12  18   8     5424.27     5781.59    164.95 o 
 -10  18   8    19780.61    18727.11    303.70 o 
  -8  18   8    35255.51    34563.54    367.49 o 
  -6  18   8     2059.21     1743.88     98.24 o 
  -4  18   8     3772.66     3958.69    127.09 o 
  -2  18   8     5864.02     5545.46    126.59 o 
   0  18   8     1469.51     1259.55     73.72 o 
   2  18   8     2774.91     2466.75     88.68 o 
   4  18   8     6201.83     6368.90    137.48 o 
   6  18   8    21008.92    19803.19    229.51 o 
   8  18   8      984.65     1117.97     73.48 o 
  10  18   8    10685.82    10758.08    195.18 o 
  12  18   8      412.72      302.67     68.98 o 
  14  18   8     2335.78     2325.07    119.85 o 
  16  18   8       39.45      169.58     67.29 o 
  18  18   8      113.74      208.34     92.13 o 
 -17  19   8      148.43       90.71     83.72 o 
 -15  19   8     1034.14      850.71     94.81 o 
 -13  19   8     1977.53     2381.71    122.50 o 
 -11  19   8     1035.80      724.80     84.22 o 
  -9  19   8      570.68      560.17     77.23 o 
  -7  19   8     1337.36     1502.24    100.12 o 
  -5  19   8     2853.41     3256.41    133.84 o 
  -3  19   8      961.43      844.56     75.65 o 
  -1  19   8     1837.08     1645.36     84.76 o 
   1  19   8       18.41       40.81     41.91 o 
   3  19   8      653.24      863.25     68.99 o 
   5  19   8     7152.50     6978.86    150.36 o 
   7  19   8      264.96      355.69     52.92 o 
   9  19   8      665.81      889.62     83.67 o 
  11  19   8     1915.58     1812.29    104.46 o 
  13  19   8      207.58      135.29     63.58 o 
  15  19   8      119.57        9.87     60.06 o 
  17  19   8      132.66      153.07     87.88 o 
  19  19   8      231.57      132.57    106.86 o 
 -18  20   8      221.07      167.27    107.38 o 
 -16  20   8     2768.14     2767.42    164.11 o 
 -14  20   8      451.83      350.47     73.06 o 
 -12  20   8    14702.78    14209.99    260.03 o 
 -10  20   8     4638.13     4629.84    164.97 o 
  -8  20   8        5.62       48.46     56.95 o 
  -6  20   8    38215.39    37454.57    394.87 o 
  -4  20   8     5715.72     5835.70    154.44 o 
  -2  20   8      113.09       -0.20     52.84 o 
   0  20   8     4996.32     5062.16    136.84 o 
   2  20   8     1328.66     1294.18     86.09 o 
   4  20   8     4911.09     4705.14    151.44 o 
   6  20   8     6738.12     6697.74    151.97 o 
   8  20   8     3136.87     3309.20    136.20 o 
  10  20   8     3662.48     3503.80    131.45 o 
  12  20   8      690.81      551.01     75.38 o 
  14  20   8      976.58     1005.23     91.15 o 
  16  20   8      259.16      247.15     72.27 o 
  18  20   8      250.52       20.85    114.95 o 
  20  20   8      328.75      466.22    118.36 o 
 -19  21   8       41.68       54.23    106.89 o 
 -17  21   8     2811.39     3156.06    196.06 o 
 -15  21   8     3148.16     2808.07    175.40 o 
 -13  21   8       21.98       45.75     60.23 o 
 -11  21   8      284.85      276.56     69.04 o 
  -9  21   8      345.99      191.74     68.00 o 
  -7  21   8      212.00      -17.54     55.41 o 
  -5  21   8      391.18      424.22     67.05 o 
  -3  21   8      469.99      360.74     69.55 o 
  -1  21   8      144.18       95.50     57.05 o 
   1  21   8     6376.96     6537.97    165.62 o 
   3  21   8     1842.92     1684.92     91.43 o 
   5  21   8     1039.29     1276.61     88.21 o 
   7  21   8     1661.75     1547.88    142.91 o 
   9  21   8       12.66       36.00     58.61 o 
  11  21   8      197.63      173.62     70.16 o 
  13  21   8     4965.48     4754.49    162.11 o 
  15  21   8       92.24       55.11     65.37 o 
  17  21   8        7.84       18.78     93.34 o 
  19  21   8      402.26      182.32    112.13 o 
 -18  22   8     1196.66     1201.19    256.56 o 
 -16  22   8      990.05     1094.97    152.42 o 
 -14  22   8     3562.55     3674.47    168.49 o 
 -12  22   8     2742.10     2444.63    132.04 o 
 -10  22   8     4895.65     4902.27    171.33 o 
  -8  22   8     7427.13     7347.94    186.05 o 
  -6  22   8     1251.38     1749.95    107.46 o 
  -4  22   8     1595.43     1545.47    101.76 o 
  -2  22   8     5638.23     5662.23    169.50 o 
   0  22   8      378.96      352.52     72.95 o 
   2  22   8       51.97       89.90     56.12 o 
   4  22   8      343.62      331.90     67.57 o 
   6  22   8     2102.15     2147.02    112.38 o 
   8  22   8        4.07      124.13     62.63 o 
  10  22   8     1828.46     1988.42    124.47 o 
  12  22   8     2002.42     1969.84    124.20 o 
  14  22   8     1524.09     1672.79    130.14 o 
  16  22   8      184.16      251.59    100.98 o 
  18  22   8      460.40      493.69    203.34 o 
 -15  23   8     1764.11     1904.78    163.70 o 
 -13  23   8        2.92       78.03     75.35 o 
 -11  23   8     1273.55     1427.13    117.56 o 
  -9  23   8     3115.68     3099.78    143.71 o 
  -7  23   8     7695.16     7688.94    228.73 o 
  -5  23   8      798.94      666.94     90.20 o 
  -3  23   8      409.23      310.61     68.40 o 
  -1  23   8        3.95       16.20     67.62 o 
   1  23   8      724.53      506.23     76.62 o 
   3  23   8      779.98      922.78     91.93 o 
   5  23   8      145.36      215.88     68.95 o 
   7  23   8        1.31       56.79     64.81 o 
   9  23   8      642.26      823.43     94.79 o 
  11  23   8      487.51      512.86     88.72 o 
  13  23   8     3693.40     3917.63    181.17 o 
  15  23   8      198.27      239.65    110.40 o 
 -14  24   8     4638.64     5183.46    235.38 o 
 -12  24   8     2789.90     3068.52    154.87 o 
 -10  24   8      177.14       45.10     83.62 o 
  -8  24   8     2607.76     2870.70    177.99 o 
  -6  24   8      765.87      913.37    103.06 o 
  -4  24   8      892.52      881.53     92.16 o 
  -2  24   8      588.12      575.60     85.59 o 
   0  24   8      559.04      516.93     80.36 o 
   2  24   8     1113.32     1356.77    108.36 o 
   4  24   8     5068.92     4919.10    174.09 o 
   6  24   8     7598.28     8381.24    230.43 o 
   8  24   8      239.68      394.90     84.46 o 
  10  24   8     2919.27     3337.45    185.93 o 
  12  24   8      100.25      210.05     88.32 o 
  14  24   8     4203.76     4876.82    248.39 o 
 -13  25   8        5.07      162.58     96.60 o 
 -11  25   8      707.01      731.52    108.19 o 
  -9  25   8     7023.15     7204.56    234.19 o 
  -7  25   8     2271.11     1616.69    200.58 o 
  -5  25   8      449.80      663.85     92.78 o 
  -3  25   8     9650.96     9481.96    235.92 o 
  -1  25   8       15.14      111.44     71.27 o 
   1  25   8      119.22      124.73     77.14 o 
   3  25   8     3649.20     4010.04    171.03 o 
   5  25   8      499.60      416.99    136.88 o 
   7  25   8     3038.61     3304.98    196.49 o 
   9  25   8        9.36       69.83     94.71 o 
  11  25   8      494.05      422.11    164.12 o 
  13  25   8       27.50      168.49    127.61 o 
 -10  26   8     1281.07     1464.71    144.13 o 
  -8  26   8      499.49      475.37    143.82 o 
  -6  26   8      333.71      614.07    103.17 o 
  -4  26   8     1074.37     1270.77    131.10 o 
  -2  26   8     1113.92     1071.93    125.23 o 
   0  26   8       88.99      276.98     99.12 o 
   2  26   8      906.35     1310.23    142.66 o 
   4  26   8     1539.49     1516.45    141.19 o 
   6  26   8        5.74       97.37     99.64 o 
   8  26   8     3111.03     3608.19    224.96 o 
  10  26   8     2589.97     3399.51    207.27 o 
  -9  27   8      486.19     1277.56    392.19 o 
  -7  27   8        0.13      249.53    105.05 o 
  -5  27   8     1077.61      976.04    185.59 o 
  -3  27   8     2239.30     2263.26    190.28 o 
  -1  27   8     3284.46     3445.27    219.48 o 
   1  27   8      148.52        0.97    124.37 o 
   3  27   8       14.94       57.75    115.66 o 
   5  27   8      101.69      297.17    148.15 o 
   7  27   8     1192.52     1481.71    205.76 o 
   9  27   8      129.33      850.68    293.46 o 
  -4  28   8      481.92      683.02    135.94 o 
  -2  28   8     1154.15     1354.15    162.97 o 
   0  28   8      496.65      317.31    122.29 o 
   2  28   8     4374.12     4466.29    247.17 o 
   4  28   8       54.58      315.46    127.01 o 
   0   1   9    11147.37    11806.87     61.87 o 
  -1   2   9   141905.33   152084.73    564.08 o 
   1   2   9   109519.72   115081.40    395.22 o 
  -2   3   9     6395.62     6005.98     49.65 o 
   0   3   9    19616.41    21567.25    119.87 o 
   2   3   9     3412.78     4857.53     44.77 o 
  -3   4   9     1090.09     1037.04     36.15 o 
  -1   4   9      335.96      100.62     12.69 o 
   1   4   9     3396.86     4971.68     55.54 o 
   3   4   9    15664.10    17758.16    105.23 o 
  -4   5   9    21064.55    20575.11    123.07 o 
  -2   5   9    46563.10    51911.63    250.72 o 
   0   5   9     8403.33     9566.78     74.63 o 
   2   5   9      202.14      465.22     20.41 o 
   4   5   9    47178.91    51429.84    233.90 o 
  -5   6   9     3078.64     3487.70     49.57 o 
  -3   6   9     9541.90     8937.35     79.67 o 
  -1   6   9    93370.77    96755.63    428.33 o 
   1   6   9    34983.18    35801.39    181.31 o 
   3   6   9    14931.26    15198.85    114.06 o 
   5   6   9     9367.93    10554.48     86.55 o 
  -6   7   9      627.04      729.43     28.89 o 
  -4   7   9      812.75      796.43     33.02 o 
  -2   7   9     4299.45     5163.98     60.95 o 
   0   7   9    27656.94    28155.81    158.71 o 
   2   7   9    54944.79    57169.36    252.39 o 
   4   7   9    22911.35    28686.83    159.63 o 
   6   7   9      151.51      366.46     25.42 o 
  -7   8   9      663.12      684.33     42.41 o 
  -5   8   9    59838.89    65795.90    340.57 o 
  -3   8   9    28869.67    30784.48    179.27 o 
  -1   8   9     8924.81    10295.92     83.26 o 
   1   8   9   140575.16   157450.81    606.22 o 
   3   8   9     4504.57     4594.47     56.55 o 
   5   8   9    50099.32    54616.21    261.20 o 
   7   8   9     2856.08     3928.23     65.22 o 
  -8   9   9       28.58      -22.72     22.72 o 
  -6   9   9     2392.46     2128.54     57.16 o 
  -4   9   9     9224.05     9907.84     94.18 o 
  -2   9   9     1118.82     1086.27     36.34 o 
   0   9   9     2156.35     2002.02     42.17 o 
   2   9   9      310.80      469.83     25.29 o 
   4   9   9     7905.07     7574.27     78.86 o 
   6   9   9       18.62       81.75     20.18 o 
   8   9   9     5823.52     6728.54     88.35 o 
  -9  10   9     6283.87     6082.69     93.99 o 
  -7  10   9      524.20      387.37     38.87 o 
  -5  10   9     1054.23     1310.08     46.10 o 
  -3  10   9      753.35      586.54     30.63 o 
  -1  10   9       16.97       57.98     18.44 o 
   1  10   9    42846.98    45501.62    226.28 o 
   3  10   9     2591.58     3256.18     54.83 o 
   5  10   9    40378.28    42373.65    231.56 o 
   7  10   9     1662.19     1551.41     46.33 o 
   9  10   9     3806.66     3695.63     79.91 o 
 -10  11   9      322.67      469.11     46.55 o 
  -8  11   9     2017.09     2285.26     79.12 o 
  -6  11   9      212.74      322.53     35.19 o 
  -4  11   9     4044.81     4490.14     72.06 o 
  -2  11   9     8648.08     8179.40     88.44 o 
   0  11   9     3731.68     3585.31     63.72 o 
   2  11   9     2391.11     2216.34     50.58 o 
   4  11   9     7680.45     7251.73     83.50 o 
   6  11   9    21701.15    23842.36    164.13 o 
   8  11   9     1261.68     1131.24     48.59 o 
  10  11   9     5634.30     5327.80    100.47 o 
 -11  12   9     3087.25     2752.46     99.85 o 
  -9  12   9     1123.73     1357.40     79.93 o 
  -7  12   9      544.14      409.02     41.41 o 
  -5  12   9      811.93     1103.39     49.82 o 
  -3  12   9    20104.36    20337.75    151.68 o 
  -1  12   9     2550.29     3613.14     62.44 o 
   1  12   9     1604.53     1570.18     46.97 o 
   3  12   9      269.37      182.93     26.74 o 
   5  12   9     2861.95     3214.17     62.30 o 
   7  12   9      125.44      112.75     29.86 o 
   9  12   9     8408.56     9330.77    118.73 o 
  11  12   9       30.24        3.42     40.30 o 
 -12  13   9    12465.65    12628.71    176.89 o 
 -10  13   9     7416.36     6322.30    138.50 o 
  -8  13   9      642.43      787.91     60.37 o 
  -6  13   9     8712.96     8907.72    122.74 o 
  -4  13   9     2559.69     2848.99     70.39 o 
  -2  13   9      149.01      173.57     26.74 o 
   0  13   9     1002.13      950.76     42.40 o 
   2  13   9     3237.47     2833.56     61.99 o 
   4  13   9     3541.54     3483.34     68.58 o 
   6  13   9        2.56      -23.53     23.53 o 
   8  13   9      140.25      173.88     38.18 o 
  10  13   9    27212.88    26778.16    244.63 o 
  12  13   9        7.63      -40.76     40.76 o 
 -13  14   9      544.37      610.31     66.34 o 
 -11  14   9     7731.99     7336.64    147.47 o 
  -9  14   9       56.36       15.30     47.29 o 
  -7  14   9    23505.09    22544.35    221.65 o 
  -5  14   9      602.80      337.44     52.95 o 
  -3  14   9     5100.37     5000.05     88.50 o 
  -1  14   9     3359.71     3379.07     69.85 o 
   1  14   9     8754.24     9779.48    107.21 o 
   3  14   9      453.40      412.10     35.30 o 
   5  14   9      344.04      305.62     35.40 o 
   7  14   9     1819.08     1707.63     64.44 o 
   9  14   9    19881.37    19330.79    206.85 o 
  11  14   9     6487.93     6460.47    131.60 o 
  13  14   9     1118.73     1303.65     78.95 o 
 -14  15   9     2107.81     1916.78     94.27 o 
 -12  15   9      519.31      356.78     58.30 o 
 -10  15   9     3380.22     3250.56    121.46 o 
  -8  15   9     2945.04     2836.66    109.83 o 
  -6  15   9      932.32      691.76     57.10 o 
  -4  15   9      227.51      219.44     39.35 o 
  -2  15   9      363.40      235.43     40.10 o 
   0  15   9     4663.41     4679.68     93.40 o 
   2  15   9     1223.49      972.48     48.03 o 
   4  15   9     1186.58     1080.03     53.56 o 
   6  15   9       82.70       20.97     35.11 o 
   8  15   9    18455.04    17730.70    178.06 o 
  10  15   9     2502.99     2306.41     95.51 o 
  12  15   9        6.72       -1.86     46.32 o 
  14  15   9       88.67      290.75     56.81 o 
 -15  16   9    11953.34    11340.80    194.38 o 
 -13  16   9      769.78      601.96     73.44 o 
 -11  16   9     3515.92     3604.73    125.91 o 
  -9  16   9      221.43      136.58     51.06 o 
  -7  16   9     3385.23     3396.46    164.74 o 
  -5  16   9       30.26      -35.92     35.92 o 
  -3  16   9      203.33       28.80     40.32 o 
  -1  16   9     3139.22     3353.22     97.77 o 
   1  16   9     1839.85     1776.41     72.12 o 
   3  16   9        2.76      -16.79     35.36 o 
   5  16   9    22099.58    21669.80    204.86 o 
   7  16   9    29509.40    28469.46    252.79 o 
   9  16   9      536.72      417.68     55.34 o 
  11  16   9      663.63      749.64     74.75 o 
  13  16   9       83.06       80.95     57.50 o 
  15  16   9     5188.26     5153.54    166.28 o 
 -16  17   9    11149.25    10657.77    256.09 o 
 -14  17   9     6511.24     6074.22    172.30 o 
 -12  17   9     3693.63     2930.70    128.31 o 
 -10  17   9     5945.48     5653.76    169.83 o 
  -8  17   9       78.03      140.71     55.14 o 
  -6  17   9    10623.29    10736.52    189.33 o 
  -4  17   9     7660.85     7718.07    133.73 o 
  -2  17   9      578.95      650.36     58.45 o 
   0  17   9      235.41      124.99     44.10 o 
   2  17   9       87.61       80.94     41.88 o 
   4  17   9     5534.87     5735.39    116.00 o 
   6  17   9     5011.98     4693.04    116.95 o 
   8  17   9    11302.73    11722.54    205.46 o 
  10  17   9     2050.79     1820.67    101.07 o 
  12  17   9    25036.38    24696.44    313.06 o 
  14  17   9      336.74      237.90     75.50 o 
  16  17   9     1182.43      834.47     91.95 o 
 -17  18   9      329.22      344.56     94.52 o 
 -15  18   9       15.76      -31.06     77.89 o 
 -13  18   9       55.86       98.09     54.92 o 
 -11  18   9      821.70      874.78     84.11 o 
  -9  18   9     4479.24     4601.82    153.81 o 
  -7  18   9      692.07      509.48     69.81 o 
  -5  18   9     2206.62     2124.13    157.07 o 
  -3  18   9    11703.95    11771.79    166.14 o 
  -1  18   9     4058.45     4117.73    112.76 o 
   1  18   9       66.28       13.39     40.21 o 
   3  18   9       14.98       29.06     41.05 o 
   5  18   9      253.85      143.66     48.08 o 
   7  18   9    14197.95    14709.62    206.31 o 
   9  18   9      288.37      254.35     57.71 o 
  11  18   9      615.36      641.23     76.24 o 
  13  18   9      271.48      143.22     62.80 o 
  15  18   9      963.77      852.10     95.23 o 
  17  18   9      863.51      783.95    112.31 o 
 -18  19   9       23.51      116.76    103.27 o 
 -16  19   9      317.02       77.61     80.80 o 
 -14  19   9     3159.97     3054.24    150.44 o 
 -12  19   9     5374.71     5158.15    175.39 o 
 -10  19   9     1155.72     1024.40     91.98 o 
  -8  19   9     6242.61     6852.97    174.43 o 
  -6  19   9      398.56      271.63     62.69 o 
  -4  19   9    11065.91    10862.49    188.99 o 
  -2  19   9      166.32      117.88     47.44 o 
   0  19   9     1150.02     1009.18     71.59 o 
   2  19   9      159.97      173.48     48.20 o 
   4  19   9       49.86      154.78     52.06 o 
   6  19   9       38.43       -3.98     50.07 o 
   8  19   9     3405.17     3406.54    129.72 o 
  10  19   9        8.32       32.93     52.83 o 
  12  19   9      349.68      188.46     69.65 o 
  14  19   9      124.73      105.46     64.93 o 
  16  19   9       67.19      105.19     69.42 o 
  18  19   9     2261.56     2499.14    159.77 o 
 -19  20   9        0.12      127.88    127.52 o 
 -17  20   9      350.71      385.44    116.47 o 
 -15  20   9      258.74      460.58     90.62 o 
 -13  20   9     1689.54     2064.87    129.19 o 
 -11  20   9     4668.23     4507.74    160.61 o 
  -9  20   9     2403.35     2641.33    130.57 o 
  -7  20   9     1788.96     1640.17    104.68 o 
  -5  20   9     2183.54     2395.32    114.08 o 
  -3  20   9     3514.37     3111.67    123.67 o 
  -1  20   9     2156.86     2239.02     99.60 o 
   1  20   9      624.27      645.19     64.87 o 
   3  20   9     8825.55     8380.61    161.99 o 
   5  20   9       20.55        0.90     51.47 o 
   7  20   9     5775.36     6118.83    155.69 o 
   9  20   9      417.09      402.13     83.19 o 
  11  20   9     3223.12     3147.71    146.86 o 
  13  20   9      256.42      206.69     66.78 o 
  15  20   9     1617.30     1595.35    116.12 o 
  17  20   9       57.15      -14.99     81.79 o 
  19  20   9      424.50      236.25    115.37 o 
 -18  21   9     1084.51     1248.04    174.40 o 
 -16  21   9       10.89      106.17     97.26 o 
 -14  21   9        0.23      139.83     77.90 o 
 -12  21   9     5479.83     5421.98    171.90 o 
 -10  21   9      275.28      334.92     74.87 o 
  -8  21   9     6202.04     5983.78    183.35 o 
  -6  21   9     2464.20     2278.27    137.10 o 
  -4  21   9     2349.34     2366.15    115.32 o 
  -2  21   9        0.78      164.06     62.47 o 
   0  21   9     2800.84     2681.28    118.02 o 
   2  21   9      250.84      187.28     58.81 o 
   4  21   9     2638.18     2559.06    116.62 o 
   6  21   9     1300.81     1283.69     88.05 o 
   8  21   9     8036.14     7704.31    191.64 o 
  10  21   9     1127.49      947.46     85.33 o 
  12  21   9      191.54      129.73     68.09 o 
  14  21   9      203.11      191.96     71.02 o 
  16  21   9       94.34      151.08     86.44 o 
  18  21   9       75.23       69.87    100.58 o 
 -17  22   9        0.45      177.59    107.81 o 
 -15  22   9      498.68      546.25    111.27 o 
 -13  22   9     6019.68     5902.90    233.61 o 
 -11  22   9        9.96       26.28     63.03 o 
  -9  22   9       10.29        0.88     69.66 o 
  -7  22   9      176.97       56.84     61.97 o 
  -5  22   9      557.28      388.53     79.61 o 
  -3  22   9     6022.78     5948.36    170.89 o 
  -1  22   9     2213.03     2418.06    121.78 o 
   1  22   9      702.83      728.05     87.01 o 
   3  22   9     2922.87     3089.60    135.00 o 
   5  22   9     7367.40     7398.89    169.56 o 
   7  22   9       67.52      193.90     60.34 o 
   9  22   9      862.48     1107.68     98.40 o 
  11  22   9        0.22      160.28     68.21 o 
  13  22   9        9.79      135.62     72.48 o 
  15  22   9      206.69      203.08    101.26 o 
  17  22   9     3934.21     3948.63    202.22 o 
 -16  23   9     1951.50     1909.50    168.76 o 
 -14  23   9      490.85      355.24    115.50 o 
 -12  23   9      794.34      893.08    105.26 o 
 -10  23   9     2103.91     1900.06    122.03 o 
  -8  23   9     6179.33     6064.67    199.74 o 
  -6  23   9       65.50      202.28     70.94 o 
  -4  23   9     3418.36     3509.72    152.79 o 
  -2  23   9      972.42      999.35    103.11 o 
   0  23   9     5592.18     5264.87    177.51 o 
   2  23   9      176.19      240.46     96.90 o 
   4  23   9     7674.22     7940.69    188.67 o 
   6  23   9      864.12     1080.46     91.78 o 
   8  23   9     2224.13     2409.91    143.32 o 
  10  23   9      425.96      401.30     79.17 o 
  12  23   9     1395.21     1345.79    123.03 o 
  14  23   9      409.72      472.35    105.59 o 
  16  23   9       84.38      122.58    118.37 o 
 -15  24   9     1551.69     1478.23    256.83 o 
 -13  24   9      473.65      527.03    105.08 o 
 -11  24   9     5714.03     5652.51    200.14 o 
  -9  24   9      359.31      435.05     91.00 o 
  -7  24   9     4015.60     3676.78    235.06 o 
  -5  24   9      625.01      668.10     93.45 o 
  -3  24   9        3.30      102.39     67.34 o 
  -1  24   9       13.24       68.29     65.72 o 
   1  24   9      629.96      526.78    100.49 o 
   3  24   9      408.12      259.69     75.93 o 
   5  24   9     6920.82     7758.36    240.11 o 
   7  24   9     1597.54     2004.85    150.73 o 
   9  24   9      496.35      467.51    104.75 o 
  11  24   9     3777.62     3229.08    172.70 o 
  13  24   9       58.95      238.77    122.02 o 
  15  24   9      231.92      406.77    239.86 o 
 -12  25   9     1910.48     2111.33    158.25 o 
 -10  25   9      254.14      394.02     98.66 o 
  -8  25   9      885.93     1065.38    115.61 o 
  -6  25   9      756.98      625.92    104.30 o 
  -4  25   9     1344.46     1290.46    107.54 o 
  -2  25   9      333.50      336.26     82.40 o 
   0  25   9      367.07      467.67    117.98 o 
   2  25   9        2.67      125.00     77.74 o 
   4  25   9      906.06      757.59     98.95 o 
   6  25   9      124.16      134.77     86.27 o 
   8  25   9     1296.55     1789.94    150.21 o 
  10  25   9     3817.01     4165.12    200.02 o 
  12  25   9      134.86      285.56    175.41 o 
 -11  26   9      672.63      601.92    128.98 o 
  -9  26   9       28.38      351.90    134.59 o 
  -7  26   9      135.23      375.18     94.47 o 
  -5  26   9      443.94      266.71     91.62 o 
  -3  26   9     2444.94     2655.36    178.14 o 
  -1  26   9     1557.30     1156.80    133.35 o 
   1  26   9     4098.92     4485.54    221.19 o 
   3  26   9     3460.90     3544.32    205.03 o 
   5  26   9     1778.30     1633.14    173.09 o 
   7  26   9     1121.52      822.07    146.75 o 
   9  26   9       33.49      102.32    118.34 o 
  11  26   9      522.06      697.11    120.12 o 
  -8  27   9       36.60      210.75     93.26 o 
  -6  27   9      688.58      959.44    146.55 o 
  -4  27   9       25.91      148.14    107.30 o 
  -2  27   9        3.33      277.28    120.51 o 
   0  27   9     1340.46     1418.43    160.04 o 
   2  27   9     3906.59     3994.29    275.63 o 
   4  27   9      521.90      588.93    162.80 o 
   6  27   9       75.93      324.42    115.64 o 
   8  27   9      331.10      344.16    157.95 o 
  -3  28   9     2291.85     2326.98    191.69 o 
  -1  28   9      110.01      280.45    117.11 o 
   1  28   9     4400.91     4142.32    265.03 o 
   3  28   9       60.75      203.40    130.39 o 
   1   1  10     2137.59     2337.68     35.03 o 
   0   2  10    10323.02    10769.79     63.65 o 
   2   2  10      494.03      491.03     17.80 o 
  -1   3  10     9886.85    11519.92     71.90 o 
   1   3  10    10095.11    10286.95     65.81 o 
   3   3  10    11518.71    14001.29     81.36 o 
  -2   4  10    48808.35    51773.52    226.98 o 
   0   4  10       33.94       28.56     14.81 o 
   2   4  10       94.97       69.35     13.70 o 
   4   4  10    12020.01    12224.02     84.34 o 
  -3   5  10     3620.14     5780.34     56.41 o 
  -1   5  10    24248.82    32307.56    180.76 o 
   1   5  10    20352.77    23133.89    134.27 o 
   3   5  10    53812.14    63446.20    283.07 o 
   5   5  10    37222.72    39664.81    200.53 o 
  -4   6  10    39587.87    41950.63    209.33 o 
  -2   6  10     1932.00     2361.34     43.30 o 
   0   6  10      805.39     1047.88     27.31 o 
   2   6  10     6629.14     8053.01     69.65 o 
   4   6  10     2279.63     2098.89     40.35 o 
   6   6  10      196.53       89.46     19.31 o 
  -5   7  10      544.58      430.42     25.87 o 
  -3   7  10    33612.59    37713.55    213.19 o 
  -1   7  10   138374.56   149427.84    634.82 o 
   1   7  10   221384.13   246852.16    963.77 o 
   3   7  10    22646.81    25025.55    140.20 o 
   5   7  10       92.60      130.90     19.13 o 
   7   7  10    26017.60    23731.26    162.10 o 
  -6   8  10    12025.55    12508.35    105.82 o 
  -4   8  10     5039.00     5234.28     69.18 o 
  -2   8  10    39291.43    43873.13    231.77 o 
   0   8  10     5293.11     5960.66     67.03 o 
   2   8  10    15724.00    17952.83    109.05 o 
   4   8  10     1955.07     1697.03     39.71 o 
   6   8  10    19583.23    18103.73    123.69 o 
   8   8  10      690.38     1269.67     46.27 o 
  -7   9  10     1014.26     1582.54     49.04 o 
  -5   9  10    11072.91    10603.11    105.41 o 
  -3   9  10    13954.91    16556.81    119.85 o 
  -1   9  10        1.41      -16.28     16.28 o 
   1   9  10     6128.90     7463.32     71.19 o 
   3   9  10    23192.20    25217.64    150.48 o 
   5   9  10     9731.49     9686.09     86.90 o 
   7   9  10    18315.08    16587.15    125.15 o 
   9   9  10    31939.04    30721.61    219.03 o 
  -8  10  10     3498.58     3589.49     82.92 o 
  -6  10  10     7874.96     9252.66    104.12 o 
  -4  10  10     8272.10     8311.83     85.30 o 
  -2  10  10     1175.29      953.55     35.75 o 
   0  10  10      321.56      690.90     30.02 o 
   2  10  10     8271.04    10720.73     91.46 o 
   4  10  10     9113.20    11158.85     98.38 o 
   6  10  10    11075.29    10403.05     99.79 o 
   8  10  10     1132.34      773.18     40.93 o 
  10  10  10    22227.71    21563.73    186.76 o 
  -9  11  10    26743.48    27176.52    219.50 o 
  -7  11  10     1324.31     1117.30     55.59 o 
  -5  11  10    13121.06    14001.94    124.93 o 
  -3  11  10     5379.04     5852.54     76.22 o 
  -1  11  10    60208.57    63834.79    304.86 o 
   1  11  10        4.69       44.56     19.68 o 
   3  11  10    80458.98    81872.34    374.85 o 
   5  11  10    41891.24    41241.86    232.98 o 
   7  11  10     4388.68     3734.44     67.88 o 
   9  11  10     7285.80     6863.68    106.16 o 
  11  11  10     3949.94     3771.43    124.65 o 
 -10  12  10     2829.64     2884.44     93.56 o 
  -8  12  10     5152.59     5026.79    116.21 o 
  -6  12  10      269.92      263.26     42.10 o 
  -4  12  10     3777.18     4272.12     70.74 o 
  -2  12  10     3820.72     5137.63     72.04 o 
   0  12  10     3284.35     3615.40     64.15 o 
   2  12  10    26405.15    26113.54    169.35 o 
   4  12  10     2296.19     1867.91     54.70 o 
   6  12  10    14438.33    13732.19    123.29 o 
   8  12  10     2179.20     2186.95     69.45 o 
  10  12  10       60.63      243.95     43.33 o 
  12  12  10     8724.31     8252.47    151.50 o 
 -11  13  10    17479.24    16017.80    208.70 o 
  -9  13  10     2431.20     2247.76     96.66 o 
  -7  13  10     4295.28     3750.45    104.19 o 
  -5  13  10    24464.32    24984.83    210.69 o 
  -3  13  10      897.59      685.38     38.70 o 
  -1  13  10    17650.49    18015.07    143.87 o 
   1  13  10     1224.12      862.35     40.53 o 
   3  13  10    57950.33    55620.34    296.34 o 
   5  13  10      373.11      444.26     33.92 o 
   7  13  10    29674.21    28832.34    212.05 o 
   9  13  10    29832.74    29985.36    233.70 o 
  11  13  10     3382.60     2445.76     92.42 o 
  13  13  10     1697.98     1771.98     83.38 o 
 -12  14  10     3379.25     2877.05    116.22 o 
 -10  14  10     1330.64     1440.26     82.70 o 
  -8  14  10     4810.77     4906.19    133.57 o 
  -6  14  10     1534.92     2077.85     77.68 o 
  -4  14  10    10831.51    11521.48    140.70 o 
  -2  14  10     1382.95     1210.15     53.60 o 
   0  14  10      205.96      384.68     34.79 o 
   2  14  10      668.26     1036.10     45.17 o 
   4  14  10        0.84        0.10     24.97 o 
   6  14  10     2994.50     2285.94     69.35 o 
   8  14  10        3.51      -22.77     35.51 o 
  10  14  10      383.63      346.91     51.82 o 
  12  14  10     1938.71     2105.34     92.75 o 
  14  14  10     6069.66     6033.93    136.64 o 
 -13  15  10     2938.56     2778.97    114.17 o 
 -11  15  10     2327.88     2183.47    104.34 o 
  -9  15  10     6529.71     5485.89    142.66 o 
  -7  15  10      232.17      277.68     55.90 o 
  -5  15  10     1024.15      549.57     53.07 o 
  -3  15  10    22537.26    21823.34    203.47 o 
  -1  15  10    15404.24    14704.90    156.60 o 
   1  15  10    18213.36    18764.42    165.16 o 
   3  15  10    18991.11    17542.80    165.85 o 
   5  15  10    26794.02    25078.37    212.52 o 
   7  15  10    11703.72    11376.20    146.26 o 
   9  15  10      219.45      242.82     53.28 o 
  11  15  10     5159.83     4202.54    134.96 o 
  13  15  10     3285.53     3517.53    132.58 o 
  15  15  10     1968.67     2003.26    108.48 o 
 -14  16  10      186.96      189.72     62.91 o 
 -12  16  10      293.57      426.87     59.96 o 
 -10  16  10     5615.95     5561.94    154.33 o 
  -8  16  10      268.55      521.34     70.33 o 
  -6  16  10      145.12      141.35     48.94 o 
  -4  16  10      259.23      127.41     43.12 o 
  -2  16  10       44.79       72.07     34.96 o 
   0  16  10      237.66      204.57     43.62 o 
   2  16  10     1446.84     1613.71     70.31 o 
   4  16  10     2712.73     2503.30     83.93 o 
   6  16  10     2826.05     2582.12     87.95 o 
   8  16  10     1121.73     1090.01     72.61 o 
  10  16  10      424.31      318.59     47.01 o 
  12  16  10    17118.78    16487.07    247.85 o 
  14  16  10     4607.39     4121.46    153.52 o 
  16  16  10       38.11      145.97     77.98 o 
 -15  17  10     2110.10     2127.41    142.99 o 
 -13  17  10      188.35       89.83     54.49 o 
 -11  17  10     3418.60     3433.82    132.22 o 
  -9  17  10      658.29      609.40     73.64 o 
  -7  17  10    24221.93    20586.99    266.45 o 
  -5  17  10     1689.98     1413.99     95.51 o 
  -3  17  10      134.33       52.27     39.93 o 
  -1  17  10      553.81      326.31     49.18 o 
   1  17  10    42207.45    40781.45    301.40 o 
   3  17  10     3105.48     2960.71     93.04 o 
   5  17  10    20828.85    19067.26    207.07 o 
   7  17  10     2681.70     2719.34    104.47 o 
   9  17  10    13926.44    13771.85    233.05 o 
  11  17  10        2.05       12.93     52.63 o 
  13  17  10     1446.23     1580.59    108.46 o 
  15  17  10       94.21       78.67     64.17 o 
  17  17  10      780.96      685.22    111.19 o 
 -16  18  10      124.38      101.17     83.85 o 
 -14  18  10     1021.29      968.35    104.26 o 
 -12  18  10       54.19       74.32     61.07 o 
 -10  18  10     8770.98     8713.37    194.32 o 
  -8  18  10     2729.97     2159.79    108.82 o 
  -6  18  10     3451.69     3513.71    144.64 o 
  -4  18  10      108.73       52.23     44.46 o 
  -2  18  10      587.42      616.53     56.77 o 
   0  18  10      366.52      315.05     61.92 o 
   2  18  10       78.74      135.73     41.84 o 
   4  18  10       94.05      143.97     46.05 o 
   6  18  10      860.28      732.21     68.24 o 
   8  18  10     1050.58     1209.20     80.50 o 
  10  18  10     4682.64     4150.83    142.40 o 
  12  18  10      311.90      301.97     66.52 o 
  14  18  10        4.08       84.60     67.00 o 
  16  18  10     1390.33     1425.73    118.83 o 
  18  18  10      581.65      483.36    104.49 o 
 -17  19  10       54.05      184.84     88.79 o 
 -15  19  10     1030.57      965.78    110.38 o 
 -13  19  10      417.81      319.66     71.86 o 
 -11  19  10       16.90      118.00     55.36 o 
  -9  19  10     7138.12     7704.30    220.33 o 
  -7  19  10     7976.57     7825.49    175.02 o 
  -5  19  10        2.30       31.79     48.31 o 
  -3  19  10    10329.51    10188.14    175.97 o 
  -1  19  10     1062.08      979.08     70.03 o 
   1  19  10     9596.44     9139.71    155.04 o 
   3  19  10      510.18      377.09     57.37 o 
   5  19  10      488.68      596.96     69.45 o 
   7  19  10      557.00      660.12     73.14 o 
   9  19  10    14633.17    14223.05    230.10 o 
  11  19  10       43.43      125.45     63.44 o 
  13  19  10      215.94      133.81     63.76 o 
  15  19  10     3391.12     3480.12    151.86 o 
  17  19  10     8335.24     8378.86    233.77 o 
  19  19  10     2444.67     2657.76    194.45 o 
 -18  20  10     2792.95     3058.08    222.48 o 
 -16  20  10      464.57      228.44     93.08 o 
 -14  20  10      110.77      -39.83     71.99 o 
 -12  20  10       48.28      175.50     84.28 o 
 -10  20  10       98.32      124.74     61.73 o 
  -8  20  10      190.69      172.19     69.82 o 
  -6  20  10       38.35      100.67     58.64 o 
  -4  20  10      400.52      327.71     65.85 o 
  -2  20  10      629.02      889.69     81.33 o 
   0  20  10      930.32      972.24     72.10 o 
   2  20  10     1869.09     1650.93     90.31 o 
   4  20  10        1.85       61.25     49.05 o 
   6  20  10       18.57       86.23     53.88 o 
   8  20  10       87.99      162.64     76.36 o 
  10  20  10       96.88      161.33     61.52 o 
  12  20  10      599.99      701.86     80.95 o 
  14  20  10      160.87      168.78     72.94 o 
  16  20  10     1559.59     1320.06    122.99 o 
  18  20  10     1066.97     1094.54    137.63 o 
  20  20  10     1988.59     1385.85    401.02 o 
 -17  21  10     1544.31     1379.51    146.04 o 
 -15  21  10      479.61      553.05    109.60 o 
 -13  21  10       34.98       90.22     94.20 o 
 -11  21  10       15.49       51.86     61.63 o 
  -9  21  10      525.38      497.13     79.01 o 
  -7  21  10       46.90       44.07     64.24 o 
  -5  21  10      611.81      651.59     84.27 o 
  -3  21  10       93.11      160.70     67.68 o 
  -1  21  10      520.88      424.42     69.42 o 
   1  21  10     1375.03     1520.59     94.18 o 
   3  21  10      566.16      528.09     71.50 o 
   5  21  10    11184.02    10965.10    198.64 o 
   7  21  10      432.24      378.19     67.43 o 
   9  21  10     2002.75     1758.06    114.00 o 
  11  21  10     7149.37     7588.17    201.07 o 
  13  21  10     3152.96     3080.42    136.64 o 
  15  21  10     1112.50      688.89    105.90 o 
  17  21  10     2512.72     2799.88    176.37 o 
 -16  22  10      516.11      517.74    126.84 o 
 -14  22  10     1388.90     1182.28    135.53 o 
 -12  22  10      292.04      317.23     73.39 o 
 -10  22  10      156.91      169.52     70.79 o 
  -8  22  10     1304.52     1255.26    105.64 o 
  -6  22  10      213.10      149.95     58.99 o 
  -4  22  10     1733.99     1728.87    118.63 o 
  -2  22  10      392.03      470.45     73.43 o 
   0  22  10     3624.24     3915.88    154.79 o 
   2  22  10     6248.71     6405.38    174.71 o 
   4  22  10      951.48     1169.75     92.23 o 
   6  22  10      901.77      821.62     80.88 o 
   8  22  10      135.75       86.73     63.69 o 
  10  22  10      899.15      890.81     95.73 o 
  12  22  10      715.82      727.34     95.14 o 
  14  22  10     1721.08     2050.73    163.73 o 
  16  22  10      131.42      251.86    111.89 o 
 -15  23  10        6.70       60.30     87.15 o 
 -13  23  10      646.09      809.35    114.04 o 
 -11  23  10       41.92       75.19     77.14 o 
  -9  23  10     4340.16     4309.39    176.76 o 
  -7  23  10     2677.46     2872.42    146.07 o 
  -5  23  10        1.14      -26.18     70.87 o 
  -3  23  10     6044.75     5790.58    182.11 o 
  -1  23  10     5194.64     5352.07    185.47 o 
   1  23  10      765.82      737.21     89.38 o 
   3  23  10      380.37      424.62     75.72 o 
   5  23  10      275.30      289.02     75.46 o 
   7  23  10     5159.58     5403.07    177.63 o 
   9  23  10      843.79      797.03     87.62 o 
  11  23  10       50.93       93.40     70.74 o 
  13  23  10     2029.62     1979.36    147.95 o 
  15  23  10     1170.54     1299.56    161.73 o 
 -14  24  10        0.37       77.90     97.75 o 
 -12  24  10      106.79      261.26    104.97 o 
 -10  24  10     1135.22     1441.14    121.19 o 
  -8  24  10      175.24       90.57     73.14 o 
  -6  24  10      219.75      227.62     75.78 o 
  -4  24  10      820.75      921.65     94.00 o 
  -2  24  10      250.91      136.11     74.49 o 
   0  24  10      153.10      126.60     71.73 o 
   2  24  10      570.44      503.39     92.29 o 
   4  24  10     7704.52     8280.60    201.95 o 
   6  24  10     4981.74     5080.57    196.68 o 
   8  24  10     1038.13     1225.82    117.18 o 
  10  24  10     1918.80     2025.75    139.54 o 
  12  24  10      794.14      820.04    116.47 o 
  14  24  10       20.00      300.70    123.84 o 
 -13  25  10       46.29      337.28    155.48 o 
 -11  25  10       10.08       80.61    100.84 o 
  -9  25  10        0.17       58.67     99.24 o 
  -7  25  10     2213.83     1731.08    221.40 o 
  -5  25  10     1888.05     2204.32    143.17 o 
  -3  25  10     4104.97     4089.28    176.08 o 
  -1  25  10      278.55      232.42     79.79 o 
   1  25  10     3620.61     3960.77    205.08 o 
   3  25  10    13100.04    13298.38    275.79 o 
   5  25  10      395.74      706.68    110.50 o 
   7  25  10      315.58      477.58    104.56 o 
   9  25  10      883.24      908.26    120.03 o 
  11  25  10     2476.44     3161.22    212.34 o 
  13  25  10     1228.35     1279.48    304.91 o 
 -10  26  10        3.19       78.08    101.00 o 
  -8  26  10     1389.89     1324.48    143.05 o 
  -6  26  10      208.58      241.43     99.08 o 
  -4  26  10      173.68      298.98    147.19 o 
  -2  26  10        0.89      247.33     97.60 o 
   0  26  10     5221.87     5347.07    242.13 o 
   2  26  10     1567.40     1525.78    142.97 o 
   4  26  10     3676.01     3931.43    200.61 o 
   6  26  10     1165.87     1079.90    160.62 o 
   8  26  10     2231.38     2619.38    260.12 o 
  10  26  10      247.92      566.20    160.66 o 
  -7  27  10        1.27      279.20    117.45 o 
  -5  27  10     1044.30     1203.20    147.85 o 
  -3  27  10        7.07       90.76     99.77 o 
  -1  27  10        0.59       58.02    109.94 o 
   1  27  10     1893.89     2351.69    197.05 o 
   3  27  10      234.62      526.53    134.70 o 
   5  27  10     1488.61     1837.97    213.07 o 
   7  27  10      152.84      129.90    141.00 o 
  -4  28  10       22.81     1099.06    357.44 o 
  -2  28  10      169.46      181.09    116.60 o 
   0  28  10       13.41       33.29    138.66 o 
   2  28  10     2032.70     2273.02    191.75 o 
   0   1  11     5343.69     5292.50     42.42 o 
  -1   2  11     3474.75     2758.70     34.20 o 
   1   2  11      237.07      173.31     14.53 o 
  -2   3  11      165.99      359.96     18.11 o 
   0   3  11     6472.12     5338.10     61.67 o 
   2   3  11     4190.93     3405.46     39.86 o 
  -3   4  11    41572.70    39605.87    176.14 o 
  -1   4  11     3717.07     5287.11     50.12 o 
   1   4  11    15152.19    18079.94    106.42 o 
   3   4  11    21402.93    22233.37    123.36 o 
  -4   5  11    56955.42    58226.02    250.54 o 
  -2   5  11    54071.72    59551.25    265.19 o 
   0   5  11      278.80      143.01     18.30 o 
   2   5  11     4840.85     3066.05     59.39 o 
   4   5  11    13976.69    17701.18    105.95 o 
  -5   6  11    38546.18    36635.78    206.90 o 
  -3   6  11     1739.32     3762.95     51.04 o 
  -1   6  11     1526.91      928.86     30.22 o 
   1   6  11    29417.04    29403.99    166.46 o 
   3   6  11    42180.03    49858.70    249.36 o 
   5   6  11     7614.13     8072.45     77.27 o 
  -6   7  11    26185.20    26668.34    167.19 o 
  -4   7  11     3486.79     4189.41     57.42 o 
  -2   7  11    10433.05    12207.48     95.43 o 
   0   7  11     1388.72     2167.48     37.90 o 
   2   7  11   151981.22   157031.98    634.25 o 
   4   7  11      163.92       19.43     16.14 o 
   6   7  11      901.92      353.05     25.86 o 
  -7   8  11     6040.84     5624.18     70.98 o 
  -5   8  11    21105.12    19867.37    140.02 o 
  -3   8  11     1272.87      454.50     28.40 o 
  -1   8  11      875.55     2439.78     58.51 o 
   1   8  11    47437.50    45506.29    230.45 o 
   3   8  11    40166.63    39979.04    201.55 o 
   5   8  11    39034.46    40817.39    221.52 o 
   7   8  11     1592.16     1389.15     40.88 o 
  -8   9  11       22.11       72.26     26.56 o 
  -6   9  11    12527.84    12949.48    113.88 o 
  -4   9  11     2416.09     2790.14     58.36 o 
  -2   9  11    17887.45    18394.75    128.18 o 
   0   9  11     7747.09     7574.84     76.08 o 
   2   9  11    34975.92    40417.12    195.11 o 
   4   9  11    13856.75    12727.74     98.02 o 
   6   9  11     3126.34     2884.72     54.69 o 
   8   9  11     1824.60     1243.65     47.22 o 
  -9  10  11     6619.20     6350.79    112.17 o 
  -7  10  11    29579.24    27950.95    194.64 o 
  -5  10  11    10855.74     8146.34    119.90 o 
  -3  10  11     5994.33     4851.96     69.23 o 
  -1  10  11    61289.94    60874.37    293.82 o 
   1  10  11     9357.13    10306.70     87.69 o 
   3  10  11    20256.22    21282.16    135.12 o 
   5  10  11        0.69       47.20     18.52 o 
   7  10  11     1126.64     1456.96     46.43 o 
   9  10  11    18984.79    20342.34    163.94 o 
 -10  11  11     1400.88     1248.24     61.38 o 
  -8  11  11      484.24      443.50     45.36 o 
  -6  11  11      198.44      161.59     33.35 o 
  -4  11  11     4659.56     5203.96     73.38 o 
  -2  11  11     8693.70     8401.71     86.80 o 
   0  11  11     4956.91     4427.73     63.14 o 
   2  11  11    15804.40    18007.60    127.68 o 
   4  11  11     3727.52     3347.12     59.37 o 
   6  11  11     1296.36      979.75     42.13 o 
   8  11  11     4413.87     4327.30     78.81 o 
  10  11  11      522.00      392.29     41.35 o 
 -11  12  11    11483.19    10846.50    164.32 o 
  -9  12  11    13961.78    13250.66    182.77 o 
  -7  12  11     1628.85     1500.53     67.47 o 
  -5  12  11      644.19      284.56     38.70 o 
  -3  12  11      568.32      446.00     33.55 o 
  -1  12  11    49172.32    48648.33    260.05 o 
   1  12  11    18762.36    17816.35    135.89 o 
   3  12  11    53032.26    55020.25    283.43 o 
   5  12  11     5633.22     6290.14     81.22 o 
   7  12  11      153.52      150.99     31.23 o 
   9  12  11     1279.54     1178.84     55.89 o 
  11  12  11      563.73      307.48     50.76 o 
 -12  13  11      180.79      178.69     45.92 o 
 -10  13  11    14756.32    14288.52    211.61 o 
  -8  13  11     2342.23     2126.61     85.10 o 
  -6  13  11     8132.36     8435.99    130.08 o 
  -4  13  11        1.69      -24.30     24.30 o 
  -2  13  11      108.25      171.88     28.87 o 
   0  13  11     8573.35     7873.40     93.89 o 
   2  13  11     1402.89     1455.90     48.86 o 
   4  13  11     4763.92     4183.46     70.11 o 
   6  13  11     1332.20     1057.78     47.67 o 
   8  13  11      720.26      577.40     46.64 o 
  10  13  11     4520.68     4237.40    104.28 o 
  12  13  11     1812.14     1810.43     83.18 o 
 -13  14  11    16021.34    15174.35    210.61 o 
 -11  14  11     5629.45     4694.97    136.87 o 
  -9  14  11      149.34       60.88     45.26 o 
  -7  14  11    48522.10    46443.11    367.84 o 
  -5  14  11    11819.69    11458.54    149.61 o 
  -3  14  11      221.28       48.58     34.36 o 
  -1  14  11       55.51       83.21     27.96 o 
   1  14  11     6292.76     6280.42     88.56 o 
   3  14  11      134.90       41.44     27.26 o 
   5  14  11    14905.95    15851.22    152.45 o 
   7  14  11      230.39      298.97     42.13 o 
   9  14  11      292.08      200.60     48.42 o 
  11  14  11    10549.21     9510.13    154.64 o 
  13  14  11      572.66      404.05     57.69 o 
 -14  15  11     3079.96     2986.13    147.27 o 
 -12  15  11      178.94      299.49     61.32 o 
 -10  15  11     1263.92     1705.28     94.22 o 
  -8  15  11     4961.32     4633.58    129.50 o 
  -6  15  11    16370.01    16167.24    192.25 o 
  -4  15  11        4.32        3.38     34.04 o 
  -2  15  11      295.24      229.81     38.40 o 
   0  15  11      242.53      141.42     36.39 o 
   2  15  11      282.79      364.28     40.64 o 
   4  15  11      965.95     1080.04     57.09 o 
   6  15  11     2494.99     2061.23     75.29 o 
   8  15  11       14.68      -21.19     37.32 o 
  10  15  11     5888.94     5487.12    144.94 o 
  12  15  11      115.45       74.29     50.12 o 
  14  15  11       65.58      102.67     64.94 o 
 -15  16  11     3773.40     3661.98    168.28 o 
 -13  16  11     2759.96     2915.09    131.31 o 
 -11  16  11        1.34       97.64     53.30 o 
  -9  16  11    11822.66    10878.17    210.42 o 
  -7  16  11     4579.63     4484.34    135.49 o 
  -5  16  11     5068.55     5307.65    120.71 o 
  -3  16  11     6354.42     6675.22    124.34 o 
  -1  16  11     2903.23     3347.64     94.46 o 
   1  16  11    10955.42    10280.18    136.34 o 
   3  16  11      702.77      603.38     50.79 o 
   5  16  11      241.56      197.26     44.42 o 
   7  16  11      636.84      431.91     53.62 o 
   9  16  11      206.32      147.09     49.86 o 
  11  16  11      455.01      156.12     72.93 o 
  13  16  11      164.66      197.21     67.75 o 
  15  16  11     2403.57     2548.17    134.84 o 
 -16  17  11      975.90     1254.69    122.74 o 
 -14  17  11      757.78      650.19     99.65 o 
 -12  17  11     1799.64     1505.30     97.68 o 
 -10  17  11      353.59      319.92     62.87 o 
  -8  17  11      806.43      682.81     77.31 o 
  -6  17  11     7160.98     6708.77    147.27 o 
  -4  17  11    11266.82    10883.67    179.83 o 
  -2  17  11      563.51      329.28     49.49 o 
   0  17  11      899.77      561.69     51.63 o 
   2  17  11     3090.55     3197.60     92.78 o 
   4  17  11     6982.46     6533.85    125.12 o 
   6  17  11     1252.28     1275.14     72.25 o 
   8  17  11      113.99       72.93     50.05 o 
  10  17  11       20.59        8.75     50.16 o 
  12  17  11     4582.29     4313.20    160.48 o 
  14  17  11      428.44      292.51     76.60 o 
  16  17  11      421.63       89.23     75.99 o 
 -17  18  11      172.91      106.71     89.33 o 
 -15  18  11       64.43       64.79     75.98 o 
 -13  18  11     3651.28     3471.90    144.90 o 
 -11  18  11     5755.14     5303.88    160.22 o 
  -9  18  11     1951.35     2141.77    116.90 o 
  -7  18  11    11258.37     9865.97    199.96 o 
  -5  18  11      825.04      976.42     76.62 o 
  -3  18  11     4135.68     3635.92    106.64 o 
  -1  18  11      895.27      808.05     62.80 o 
   1  18  11      502.49      427.72     51.22 o 
   3  18  11        9.33       90.47     44.99 o 
   5  18  11       46.00      -12.90     45.75 o 
   7  18  11    15162.45    15598.20    213.88 o 
   9  18  11     5861.31     5668.39    151.91 o 
  11  18  11       36.35      -14.08     40.78 o 
  13  18  11     2915.28     2827.88    126.20 o 
  15  18  11     5600.55     5567.15    202.36 o 
  17  18  11      158.10      157.62     84.74 o 
 -18  19  11    10922.50    10408.51    283.96 o 
 -16  19  11      177.72      227.80     92.31 o 
 -14  19  11      566.36      424.87     75.69 o 
 -12  19  11     1113.50      887.08     91.93 o 
 -10  19  11     4034.99     3590.97    150.70 o 
  -8  19  11     2948.45     2673.21    126.42 o 
  -6  19  11     6025.36     5664.97    158.71 o 
  -4  19  11      525.22      336.58     60.71 o 
  -2  19  11       82.44       82.97     43.97 o 
   0  19  11       18.93       12.84     41.50 o 
   2  19  11     1674.63     1692.16     85.38 o 
   4  19  11    19527.84    19116.71    236.88 o 
   6  19  11     2099.81     1959.84    101.40 o 
   8  19  11     7055.40     6670.98    152.46 o 
  10  19  11      816.00      811.67     81.04 o 
  12  19  11     3323.36     2832.98    126.38 o 
  14  19  11       22.08      -43.54     60.78 o 
  16  19  11    10459.34     9878.77    250.85 o 
  18  19  11       12.11      -69.32     93.16 o 
 -19  20  11     2136.86     1918.36    181.75 o 
 -17  20  11      341.58      495.90    115.50 o 
 -15  20  11      688.47      772.24    103.71 o 
 -13  20  11     2006.23     2121.23    133.94 o 
 -11  20  11      136.55      209.97     66.47 o 
  -9  20  11     4836.18     5171.59    188.14 o 
  -7  20  11      131.92       69.52     58.51 o 
  -5  20  11      122.23      149.37     63.05 o 
  -3  20  11       16.20      -34.00     52.73 o 
  -1  20  11      383.03      410.71     60.18 o 
   1  20  11      203.74      135.33     51.38 o 
   3  20  11      181.58      167.22     53.74 o 
   5  20  11      330.65      184.78     59.01 o 
   7  20  11      161.82      156.89     56.34 o 
   9  20  11     1897.43     1960.27    111.79 o 
  11  20  11     1626.64     1705.43    114.35 o 
  13  20  11     2530.57     2255.20    125.31 o 
  15  20  11      805.79      787.40    103.62 o 
  17  20  11     4208.97     4033.57    200.87 o 
  19  20  11     3716.24     3742.84    209.67 o 
 -18  21  11      404.03      341.58    117.01 o 
 -16  21  11     1380.99     1400.06    147.29 o 
 -14  21  11     1834.00     1746.33    137.27 o 
 -12  21  11      161.80      163.92     74.51 o 
 -10  21  11     4524.95     4763.47    173.43 o 
  -8  21  11     4791.50     4522.14    164.43 o 
  -6  21  11       13.32       42.61     61.43 o 
  -4  21  11     3671.94     3691.29    158.35 o 
  -2  21  11     2253.58     2302.45    114.90 o 
   0  21  11      429.66      344.18     58.94 o 
   2  21  11     3544.41     3659.95    134.11 o 
   4  21  11     2610.26     2470.32    115.25 o 
   6  21  11     1465.74     1289.27     91.88 o 
   8  21  11       54.02      132.37     65.79 o 
  10  21  11     5300.29     5575.05    183.15 o 
  12  21  11      424.21      382.22     84.03 o 
  14  21  11      423.35      430.94     89.22 o 
  16  21  11      176.91      162.62    101.72 o 
  18  21  11     2079.42     1677.41    155.89 o 
 -17  22  11     1233.52     1149.69    161.64 o 
 -15  22  11       28.41      100.35     98.61 o 
 -13  22  11       80.32      129.73    114.37 o 
 -11  22  11    10877.61    10240.50    224.45 o 
  -9  22  11       21.79       68.66     58.55 o 
  -7  22  11      669.82      484.15     84.17 o 
  -5  22  11     4850.95     4598.11    167.56 o 
  -3  22  11       22.00       55.66     74.44 o 
  -1  22  11      138.92      138.37     61.00 o 
   1  22  11      602.04      448.68     74.30 o 
   3  22  11        0.63        1.82     57.81 o 
   5  22  11     1042.38     1208.35     90.60 o 
   7  22  11    13534.22    13090.21    262.27 o 
   9  22  11     3139.15     3082.24    141.74 o 
  11  22  11     5587.69     5313.01    199.99 o 
  13  22  11     3577.84     3603.84    197.52 o 
  15  22  11      709.71      699.28    150.85 o 
  17  22  11     1533.15     1402.53    141.55 o 
 -16  23  11      672.44      588.32    132.89 o 
 -14  23  11     2236.98     2169.64    167.23 o 
 -12  23  11     4085.07     4108.27    192.90 o 
 -10  23  11      939.80     1038.64    112.86 o 
  -8  23  11     2910.62     2706.01    139.45 o 
  -6  23  11       74.29       60.60     76.06 o 
  -4  23  11      195.29      287.38     76.48 o 
  -2  23  11     1551.57     1491.98    114.35 o 
   0  23  11     4133.24     4243.26    171.74 o 
   2  23  11      890.83      845.87     93.42 o 
   4  23  11      190.91      247.44     70.63 o 
   6  23  11     7093.29     6807.07    187.67 o 
   8  23  11      587.90      631.36     85.87 o 
  10  23  11     6878.41     6965.09    208.22 o 
  12  23  11      832.32      705.86     96.11 o 
  14  23  11      198.27      341.83    133.24 o 
  16  23  11     3010.32     2961.51    259.68 o 
 -13  24  11       80.53       48.01     97.72 o 
 -11  24  11      147.88      255.42    100.71 o 
  -9  24  11     2143.01     2388.04    147.46 o 
  -7  24  11      385.86      398.52     80.18 o 
  -5  24  11      130.81      179.97     74.44 o 
  -3  24  11    10144.31    10395.53    226.98 o 
  -1  24  11      282.47      384.28     95.81 o 
   1  24  11        0.01       57.48     69.45 o 
   3  24  11     9350.79     8910.87    228.70 o 
   5  24  11        0.02       11.33     68.27 o 
   7  24  11      907.40     1080.74    115.58 o 
   9  24  11     1589.99     1917.47    160.00 o 
  11  24  11     1609.95     1530.58    134.02 o 
  13  24  11      264.05      450.43    130.09 o 
 -12  25  11     3744.30     3935.57    195.57 o 
 -10  25  11      707.76      620.27    109.22 o 
  -8  25  11     1984.83     2096.86    135.11 o 
  -6  25  11     6916.53     7807.89    337.79 o 
  -4  25  11      449.61      607.22     99.62 o 
  -2  25  11       75.33      133.45     75.33 o 
   0  25  11     3336.09     3328.06    166.87 o 
   2  25  11       90.56      257.63     92.66 o 
   4  25  11      842.44      921.30    131.36 o 
   6  25  11     4662.14     4634.36    224.45 o 
   8  25  11      526.58      595.00    112.61 o 
  10  25  11     3596.08     4237.80    267.42 o 
  12  25  11      196.29      296.33    100.38 o 
  -9  26  11      842.24      905.20    115.83 o 
  -7  26  11      698.75      893.41    115.86 o 
  -5  26  11        1.24       19.13    119.85 o 
  -3  26  11      704.06      633.26    110.77 o 
  -1  26  11      284.40      431.17    111.26 o 
   1  26  11     2418.09     2500.35    170.98 o 
   3  26  11     4864.03     5327.18    228.22 o 
   5  26  11      107.75      239.25    113.90 o 
   7  26  11     2525.77     2631.62    181.28 o 
   9  26  11     1841.42     1828.13    231.72 o 
  -8  27  11     2675.47     2661.44    551.40 o 
  -6  27  11     4169.35     4625.66    240.45 o 
  -4  27  11     1127.52     1412.10    157.36 o 
  -2  27  11       45.55      101.51    113.85 o 
   0  27  11        6.99      150.14    113.56 o 
   2  27  11      279.46      564.14    131.24 o 
   4  27  11     1475.84     1994.73    216.06 o 
   6  27  11      850.52     1008.09    177.78 o 
  -3  28  11      157.12      345.88    255.74 o 
  -1  28  11       61.99      294.19    139.37 o 
   1  28  11      532.21      789.57    143.51 o 
   3  28  11     2064.30     2439.16    541.33 o 
   0   0  12   858014.50   874230.75   7247.16 o 
   1   1  12      688.80        5.89      9.15 o 
   0   2  12    23947.55    28755.71    124.90 o 
   2   2  12      860.14      523.58     19.03 o 
  -1   3  12     4224.72     2964.62     37.67 o 
   1   3  12    10130.11    16288.69     87.62 o 
   3   3  12     1369.12     2579.56     37.85 o 
  -2   4  12    13212.09    12930.33     83.41 o 
   0   4  12     4623.45     6054.44     58.41 o 
   2   4  12     5816.96     5711.29     54.81 o 
   4   4  12      745.54      690.36     25.04 o 
  -3   5  12    12550.38    10653.50     82.00 o 
  -1   5  12     3404.92     2496.05     39.04 o 
   1   5  12      440.24     1060.05     33.81 o 
   3   5  12     2363.55     1523.71     34.38 o 
   5   5  12     2034.89     2801.87     47.10 o 
  -4   6  12     3303.74     3428.33     50.02 o 
  -2   6  12     1989.43     1945.11     37.98 o 
   0   6  12    66319.12    70233.30    355.19 o 
   2   6  12     1316.19     1259.00     34.37 o 
   4   6  12    10132.00    10972.44     85.22 o 
   6   6  12    35455.18    38411.05    206.00 o 
  -5   7  12     1906.87     2138.23     51.51 o 
  -3   7  12    14380.24    15557.98    114.16 o 
  -1   7  12    53148.74    60272.77    288.81 o 
   1   7  12     6952.92     6432.57     64.67 o 
   3   7  12     2716.02     2037.20     42.47 o 
   5   7  12     8676.13     9530.31     87.12 o 
   7   7  12     7861.00     8509.13     84.02 o 
  -6   8  12     1614.53     2147.73     50.57 o 
  -4   8  12     1329.37     1639.61     42.90 o 
  -2   8  12    24558.61    25793.17    194.52 o 
   0   8  12     3287.20     3126.57     55.45 o 
   2   8  12    23042.55    26742.63    159.61 o 
   4   8  12      138.44      177.18     21.46 o 
   6   8  12     9031.06     9007.22     86.36 o 
   8   8  12     1394.12     1836.82     47.39 o 
  -7   9  12     7296.88     6710.18     83.07 o 
  -5   9  12      694.98      631.90     36.23 o 
  -3   9  12     3696.32     3885.82     63.55 o 
  -1   9  12     1425.75     1069.58     36.34 o 
   1   9  12     7809.08     9014.87     84.37 o 
   3   9  12    18322.01    17064.36    131.63 o 
   5   9  12        0.22       11.71     17.97 o 
   7   9  12      390.16      305.83     27.19 o 
   9   9  12      289.47       99.95     26.94 o 
  -8  10  12     2241.82     1846.71     65.85 o 
  -6  10  12      626.58     1183.17     48.15 o 
  -4  10  12        6.25       -2.85     21.09 o 
  -2  10  12     2039.72     2337.50     49.75 o 
   0  10  12     3181.88     2992.53     53.15 o 
   2  10  12    11998.60    12513.46    102.89 o 
   4  10  12     9197.62    10647.21     93.80 o 
   6  10  12     2577.85     2513.39     54.03 o 
   8  10  12      810.47      947.27     44.86 o 
  10  10  12     3209.74     2787.02     78.50 o 
  -9  11  12     2513.24     1986.46     72.41 o 
  -7  11  12     4787.86     5806.45     94.77 o 
  -5  11  12     7794.74     9104.44    111.23 o 
  -3  11  12    25382.52    26653.78    174.72 o 
  -1  11  12     1045.06     1340.76     40.78 o 
   1  11  12     9927.82    10990.20     95.80 o 
   3  11  12     9068.45     9860.44     90.15 o 
   5  11  12     1602.95     1881.52     50.40 o 
   7  11  12       68.67        8.11     26.85 o 
   9  11  12     2324.20     2890.30     74.02 o 
  11  11  12     4228.91     3900.57     93.18 o 
 -10  12  12        1.46       12.05     40.27 o 
  -8  12  12      127.92        6.92     36.49 o 
  -6  12  12     3145.58     3081.93     91.66 o 
  -4  12  12       71.94       -8.20     24.40 o 
  -2  12  12      965.68     1107.01     40.76 o 
   0  12  12    13840.01    13320.56    110.07 o 
   2  12  12     1305.57      949.55     39.17 o 
   4  12  12     2007.24     2157.89     52.55 o 
   6  12  12      413.77      304.46     28.70 o 
   8  12  12      214.64      133.64     33.28 o 
  10  12  12     2383.41     2149.63     75.94 o 
  12  12  12       16.00      -40.70     40.70 o 
 -11  13  12    33004.88    32079.17    343.19 o 
  -9  13  12     8974.96     8521.50    151.58 o 
  -7  13  12      306.86      440.26     51.94 o 
  -5  13  12     3501.26     2902.07     84.95 o 
  -3  13  12      714.73      732.17     40.32 o 
  -1  13  12    20540.24    19323.12    155.98 o 
   1  13  12      736.89      871.59     41.47 o 
   3  13  12      107.03      214.00     30.68 o 
   5  13  12     3599.03     3729.23     71.93 o 
   7  13  12        7.73       11.33     30.07 o 
   9  13  12     1088.47      697.82     52.99 o 
  11  13  12      312.93      170.12     43.61 o 
  13  13  12      134.07       69.39     48.93 o 
 -12  14  12      743.58      506.75     64.69 o 
 -10  14  12      621.09      516.48     66.93 o 
  -8  14  12       92.48       71.68     45.68 o 
  -6  14  12     2042.22     1966.71     85.72 o 
  -4  14  12      483.14      349.38     40.36 o 
  -2  14  12    16648.00    15984.11    154.75 o 
   0  14  12     8823.08     8722.69    106.64 o 
   2  14  12     3789.85     3876.51     76.92 o 
   4  14  12     4181.48     4329.03     87.59 o 
   6  14  12     1360.72     1150.90     60.05 o 
   8  14  12      551.49      790.34     57.71 o 
  10  14  12     8142.44     8252.43    151.27 o 
  12  14  12     2797.80     2100.65    105.74 o 
  14  14  12     5626.82     4985.34    162.13 o 
 -13  15  12     7757.22     7905.96    185.93 o 
 -11  15  12     2892.40     2296.10    138.33 o 
  -9  15  12    18341.00    17721.52    253.56 o 
  -7  15  12     4398.34     4324.02    114.30 o 
  -5  15  12    19815.68    19717.68    213.34 o 
  -3  15  12     1583.17     1945.49     80.70 o 
  -1  15  12     7924.24     7631.85    114.77 o 
   1  15  12     1587.64     1834.93     63.28 o 
   3  15  12     6840.72     7884.06    110.91 o 
   5  15  12       95.14       66.46     39.62 o 
   7  15  12     5887.82     5278.59    111.56 o 
   9  15  12       65.75       84.28     47.53 o 
  11  15  12    41747.99    39540.89    403.82 o 
  13  15  12     1195.74     1378.10    132.60 o 
  15  15  12       33.57      -37.92     66.59 o 
 -14  16  12      844.72      764.13     96.80 o 
 -12  16  12        0.18       60.51     45.04 o 
 -10  16  12       92.57      -13.60     50.37 o 
  -8  16  12    13917.77    13842.67    218.58 o 
  -6  16  12     3595.11     2779.88    110.78 o 
  -4  16  12     9310.63     9235.41    152.93 o 
  -2  16  12     1338.50     1107.51     65.65 o 
   0  16  12    15977.27    15307.45    165.49 o 
   2  16  12     3321.37     3244.42     86.74 o 
   4  16  12     2593.25     1942.46     78.45 o 
   6  16  12     1210.77      970.74     62.83 o 
   8  16  12     9285.53     8288.44    152.82 o 
  10  16  12     2286.75     2111.47    109.58 o 
  12  16  12     1287.72     1108.35     91.28 o 
  14  16  12       26.65       89.69     65.00 o 
  16  16  12      213.35       98.73     80.50 o 
 -15  17  12      120.47      131.75     68.32 o 
 -13  17  12      900.59      771.91     82.34 o 
 -11  17  12     3074.47     3196.06    128.86 o 
  -9  17  12     4559.92     4644.49    155.51 o 
  -7  17  12    24087.25    22023.40    290.50 o 
  -5  17  12     2346.18     2193.01     90.96 o 
  -3  17  12     1765.45     1702.25     79.49 o 
  -1  17  12     1566.56     1917.94     81.34 o 
   1  17  12     1765.19     1504.21     71.21 o 
   3  17  12     8532.50     7835.79    130.13 o 
   5  17  12     5139.17     5294.71    119.38 o 
   7  17  12    15910.07    15071.11    205.48 o 
   9  17  12     4340.36     3867.72    128.86 o 
  11  17  12      612.30      564.61     69.69 o 
  13  17  12       69.07        7.01     55.72 o 
  15  17  12     1100.27     1148.58    113.71 o 
  17  17  12      245.03      283.55     90.32 o 
 -16  18  12      629.31      662.67    109.74 o 
 -14  18  12      602.15      570.73     93.18 o 
 -12  18  12     1448.67     1405.48    102.66 o 
 -10  18  12        0.04       31.30     46.35 o 
  -8  18  12     2085.67     1722.57    105.50 o 
  -6  18  12       55.47      103.70     53.61 o 
  -4  18  12       16.29       61.70     42.91 o 
  -2  18  12    21472.67    21095.30    233.88 o 
   0  18  12     5115.58     4609.02    112.92 o 
   2  18  12      591.17      540.45     54.36 o 
   4  18  12      681.32      477.59     59.95 o 
   6  18  12      621.54      427.63     74.17 o 
   8  18  12       19.74      -47.12     47.90 o 
  10  18  12      470.23      489.04     66.89 o 
  12  18  12      219.00      193.05     60.90 o 
  14  18  12     1001.22      737.78    101.84 o 
  16  18  12      587.30      467.54     99.25 o 
  18  18  12     3050.99     3084.63    179.11 o 
 -17  19  12     1861.16     1859.18    168.56 o 
 -15  19  12      676.56      717.61     97.55 o 
 -13  19  12     1768.98     1954.62    124.82 o 
 -11  19  12     9507.41     9537.30    201.95 o 
  -9  19  12     6501.45     6838.16    221.58 o 
  -7  19  12    17890.04    17949.50    273.13 o 
  -5  19  12     1174.61     1026.39    104.14 o 
  -3  19  12    16455.48    16507.43    220.98 o 
  -1  19  12      282.40      308.54     53.96 o 
   1  19  12     1067.18      957.55     67.83 o 
   3  19  12      184.42      314.88     54.29 o 
   5  19  12      227.42      175.68     53.75 o 
   7  19  12      538.39      613.84     83.60 o 
   9  19  12     3289.43     3364.56    129.73 o 
  11  19  12      322.97      372.86     67.27 o 
  13  19  12     1577.51     1469.41    109.96 o 
  15  19  12     1097.47     1303.48    119.21 o 
  17  19  12     6104.12     6000.10    229.42 o 
  19  19  12      102.24      194.60    111.64 o 
 -18  20  12      316.69      206.76    113.28 o 
 -16  20  12     2991.73     2931.02    209.85 o 
 -14  20  12       88.10      144.69     83.17 o 
 -12  20  12     3576.70     3420.73    160.10 o 
 -10  20  12       23.46       81.18     70.28 o 
  -8  20  12        4.95       67.76     62.28 o 
  -6  20  12       11.95        3.43     56.48 o 
  -4  20  12       93.13       83.42     58.98 o 
  -2  20  12     7203.25     6439.53    163.59 o 
   0  20  12      201.53      162.03     50.70 o 
   2  20  12      719.76      825.34     70.65 o 
   4  20  12     4556.26     4171.52    131.63 o 
   6  20  12     2695.61     2652.21    117.22 o 
   8  20  12     2175.85     2160.02    115.92 o 
  10  20  12      649.49      622.13     81.33 o 
  12  20  12      924.39      840.73     94.89 o 
  14  20  12       15.55       57.26     68.98 o 
  16  20  12     1213.65     1136.37    124.38 o 
  18  20  12     6004.48     6248.46    258.32 o 
 -17  21  12     1485.49     1747.73    160.49 o 
 -15  21  12     1216.62     1288.25    143.05 o 
 -13  21  12      972.40      961.71    114.01 o 
 -11  21  12      229.89      321.49     89.11 o 
  -9  21  12        2.28       46.37     63.57 o 
  -7  21  12     3475.06     4180.85    164.77 o 
  -5  21  12       90.99      126.85     60.86 o 
  -3  21  12     3590.59     3335.17    142.95 o 
  -1  21  12     3165.12     3118.11    130.21 o 
   1  21  12      396.10      275.30     59.10 o 
   3  21  12      969.49      893.92     80.38 o 
   5  21  12       17.84       16.57     55.79 o 
   7  21  12     1081.82      882.07     84.23 o 
   9  21  12     7630.76     8032.88    192.01 o 
  11  21  12     3679.31     3637.12    172.15 o 
  13  21  12     1657.28     1922.15    128.29 o 
  15  21  12     3478.94     3406.80    181.53 o 
  17  21  12     3774.80     4202.46    207.61 o 
 -16  22  12       95.59       47.20     89.72 o 
 -14  22  12      187.92      195.38    100.64 o 
 -12  22  12      149.45      105.68     81.31 o 
 -10  22  12     2325.37     2235.46    143.54 o 
  -8  22  12      566.01      646.28     88.58 o 
  -6  22  12     1225.55     1042.32    100.79 o 
  -4  22  12      111.76      120.39     63.14 o 
  -2  22  12      557.01      533.24     75.11 o 
   0  22  12        5.78       48.22     63.01 o 
   2  22  12      572.41      583.12     78.67 o 
   4  22  12      495.18      377.89     68.47 o 
   6  22  12      742.83      876.73     86.51 o 
   8  22  12      274.09      254.04     70.65 o 
  10  22  12     1745.40     1500.22    110.06 o 
  12  22  12        5.43      -69.65    102.38 o 
  14  22  12       95.85       85.29     97.77 o 
  16  22  12       23.51       86.81    104.23 o 
 -15  23  12     9993.34    10235.25    344.46 o 
 -13  23  12       34.77      -32.17     90.96 o 
 -11  23  12      903.87      804.84    126.45 o 
  -9  23  12     7068.73     7394.18    213.19 o 
  -7  23  12     1459.43     1078.08    115.60 o 
  -5  23  12     5569.94     5751.43    189.40 o 
  -3  23  12     2693.37     2915.84    142.59 o 
  -1  23  12     4141.60     4354.15    199.09 o 
   1  23  12     3496.06     3454.56    157.73 o 
   3  23  12     4068.46     4138.12    172.34 o 
   5  23  12       65.44      114.82     80.65 o 
   7  23  12      123.80      123.64     65.54 o 
   9  23  12      325.57      433.33     78.98 o 
  11  23  12     5400.20     5395.04    241.64 o 
  13  23  12     6073.95     6191.53    362.31 o 
  15  23  12      845.41      896.31    159.27 o 
 -14  24  12     3483.10     3214.56    199.34 o 
 -12  24  12     1120.13     1363.59    130.61 o 
 -10  24  12      893.57      606.40    100.48 o 
  -8  24  12      884.04      833.36    110.16 o 
  -6  24  12      266.88      293.33     79.92 o 
  -4  24  12     2388.22     2813.19    146.34 o 
  -2  24  12     2824.09     3438.27    162.32 o 
   0  24  12     4223.42     4606.01    183.17 o 
   2  24  12     2050.11     1980.76    137.16 o 
   4  24  12       21.46       -1.69     64.87 o 
   6  24  12      237.68      136.58     80.19 o 
   8  24  12      363.90      468.04     97.24 o 
  10  24  12      608.19      404.97    117.73 o 
  12  24  12       46.17      287.05    118.47 o 
  14  24  12      524.11      717.64    140.07 o 
 -11  25  12     2903.66     2894.24    170.09 o 
  -9  25  12     1756.39     2007.54    147.31 o 
  -7  25  12     1775.09     1344.76    210.06 o 
  -5  25  12     2060.49     2622.41    161.47 o 
  -3  25  12      603.36      717.94    112.12 o 
  -1  25  12     1371.44     1142.93    131.32 o 
   1  25  12     1507.12     1583.06    192.57 o 
   3  25  12     3271.34     3349.31    186.31 o 
   5  25  12       99.09      237.54     96.67 o 
   7  25  12     1440.16     1776.50    158.17 o 
   9  25  12     2365.77     2603.27    214.32 o 
  11  25  12     1175.22     1858.45    196.14 o 
 -10  26  12      131.54      146.10     91.01 o 
  -8  26  12     1184.44     1166.69    209.13 o 
  -6  26  12      142.86      123.41    129.65 o 
  -4  26  12       87.51      234.51     97.55 o 
  -2  26  12     4391.05     4400.48    201.48 o 
   0  26  12      313.65      507.32    117.05 o 
   2  26  12     4005.21     4533.47    214.81 o 
   4  26  12      248.12      351.28    107.13 o 
   6  26  12      472.83      959.34    160.82 o 
   8  26  12      212.38      232.34    150.14 o 
  10  26  12       13.75      215.55    124.72 o 
  -7  27  12      380.33      647.45    122.62 o 
  -5  27  12      169.18      412.30    114.51 o 
  -3  27  12       56.54      188.86    115.46 o 
  -1  27  12      156.57      272.45    137.12 o 
   1  27  12      199.74      248.77    116.73 o 
   3  27  12       53.43      212.14    117.99 o 
   5  27  12     1361.08     1546.34    201.91 o 
   7  27  12      697.88     1206.12    231.84 o 
   0  28  12      485.91      896.72    217.82 o 
   0   1  13     1819.93     1870.43     27.87 o 
  -1   2  13     7504.59     6741.40     51.05 o 
   1   2  13    14084.06    13357.16     76.43 o 
  -2   3  13    20184.33    24283.35    129.08 o 
   0   3  13    27314.06    29373.82    134.52 o 
   2   3  13       30.55        8.27     13.59 o 
  -3   4  13    63115.04    65123.77    280.53 o 
  -1   4  13        3.73      140.51     15.08 o 
   1   4  13     3614.05     2425.76     41.65 o 
   3   4  13    33020.56    31391.89    158.54 o 
  -4   5  13    22421.42    27459.16    145.73 o 
  -2   5  13     7220.15     8558.03     70.28 o 
   0   5  13    13050.34    14342.52    102.69 o 
   2   5  13     7269.21     7262.85     65.69 o 
   4   5  13    13559.55    13226.37     95.23 o 
  -5   6  13   107356.68   105868.53    463.97 o 
  -3   6  13    69950.65    71460.91    335.97 o 
  -1   6  13     2380.97     1468.18     37.11 o 
   1   6  13    19975.88    17478.19    130.28 o 
   3   6  13    13408.25    16714.34    115.09 o 
   5   6  13     2613.71     3891.20     53.17 o 
  -6   7  13     7000.86     6343.78     75.62 o 
  -4   7  13     9696.40    10072.86     97.14 o 
  -2   7  13     1152.22      957.06     34.76 o 
   0   7  13    64317.86    69921.88    363.38 o 
   2   7  13    65226.30    66666.73    316.80 o 
   4   7  13     4148.19     3210.75     51.71 o 
   6   7  13    34623.06    32914.53    190.51 o 
  -7   8  13     2184.62     2242.81     52.80 o 
  -5   8  13    22289.44    20937.02    156.25 o 
  -3   8  13     1445.18     2166.86     50.26 o 
  -1   8  13    93245.78    96661.37    436.05 o 
   1   8  13   133533.27   138760.92    583.25 o 
   3   8  13     5038.98     6876.31     67.81 o 
   5   8  13     1938.57     2985.62     55.01 o 
   7   8  13    17944.18    18916.96    139.53 o 
  -8   9  13      807.68     1012.88     49.72 o 
  -6   9  13     4082.66     4405.73     72.46 o 
  -4   9  13      640.23     1038.62     40.06 o 
  -2   9  13      214.09      135.20     20.04 o 
   0   9  13     2251.20     2235.58     44.94 o 
   2   9  13    15889.17    15820.43    112.08 o 
   4   9  13    14379.18    13264.76    104.06 o 
   6   9  13       53.41       -0.36     19.13 o 
   8   9  13    22463.29    20885.98    157.25 o 
  -9  10  13     6471.05     5690.88    101.42 o 
  -7  10  13    22080.86    20825.21    172.05 o 
  -5  10  13    36955.78    36388.00    230.50 o 
  -3  10  13     5815.00     5592.74     73.95 o 
  -1  10  13    61877.54    61146.51    310.83 o 
   1  10  13      103.73      293.76     23.55 o 
   3  10  13     6361.76     6708.11     72.83 o 
   5  10  13      493.45      521.86     34.59 o 
   7  10  13     3248.24     3561.44     66.11 o 
   9  10  13     3685.98     3656.88     81.53 o 
 -10  11  13     1668.18     1584.79     67.28 o 
  -8  11  13        2.35      -38.42     38.42 o 
  -6  11  13       17.36       20.87     27.66 o 
  -4  11  13       89.93       53.81     26.92 o 
  -2  11  13     1993.14     2094.34     49.41 o 
   0  11  13     2077.99     2422.88     52.71 o 
   2  11  13     9433.15     8913.02     99.04 o 
   4  11  13    20928.10    21495.73    143.25 o 
   6  11  13     5405.93     6684.10     90.63 o 
   8  11  13    17563.86    15580.83    143.14 o 
  10  11  13      233.77      194.88     38.66 o 
 -11  12  13     4269.80     3970.36    110.37 o 
  -9  12  13      114.98      121.29     45.82 o 
  -7  12  13     7216.08     7021.68    117.98 o 
  -5  12  13    18556.42    18083.29    178.69 o 
  -3  12  13      158.92      118.49     26.62 o 
  -1  12  13    45115.36    45933.86    260.11 o 
   1  12  13     2656.50     2507.04     58.25 o 
   3  12  13     1171.33     1029.43     40.42 o 
   5  12  13      399.39      516.54     35.17 o 
   7  12  13     5369.11     5076.79     84.45 o 
   9  12  13       45.31       92.07     35.14 o 
  11  12  13      659.25      455.69     50.79 o 
 -12  13  13     1914.75     1871.95     89.11 o 
 -10  13  13    14819.05    13864.84    235.53 o 
  -8  13  13      491.65      407.50     55.22 o 
  -6  13  13        7.74      -11.00     32.73 o 
  -4  13  13        0.98       -1.89     33.32 o 
  -2  13  13     5910.40     5936.49     88.79 o 
   0  13  13     7759.97     7949.55     99.30 o 
   2  13  13        0.02       51.59     27.84 o 
   4  13  13      117.96       25.83     25.65 o 
   6  13  13      297.69      160.87     31.94 o 
   8  13  13     4728.57     4816.73    110.29 o 
  10  13  13     5478.56     4953.10    116.83 o 
  12  13  13     9147.39     8765.26    183.83 o 
 -13  14  13     4193.44     4141.04    141.87 o 
 -11  14  13      950.49      933.57     68.16 o 
  -9  14  13      569.14      474.96     61.15 o 
  -7  14  13     2793.29     2667.05    100.11 o 
  -5  14  13    38382.74    37861.40    333.46 o 
  -3  14  13    14497.61    13729.82    143.70 o 
  -1  14  13     2119.07     2133.04     63.78 o 
   1  14  13     3966.11     4207.77     79.06 o 
   3  14  13     1470.70     1358.22     53.89 o 
   5  14  13      189.27      163.12     38.43 o 
   7  14  13     2173.64     2325.80     83.38 o 
   9  14  13     1379.15     1322.71     75.95 o 
  11  14  13    18144.44    17395.94    250.73 o 
  13  14  13      274.02      229.11     66.29 o 
 -14  15  13      101.04       23.73     59.54 o 
 -12  15  13     6517.50     5993.56    167.10 o 
 -10  15  13      981.14     1071.28     86.04 o 
  -8  15  13      930.70      637.30     65.00 o 
  -6  15  13     5352.68     4698.76    117.36 o 
  -4  15  13     3862.60     3650.06    101.32 o 
  -2  15  13     2471.85     2061.85     84.91 o 
   0  15  13     1053.01     1243.47     57.26 o 
   2  15  13    12247.61    12940.63    141.40 o 
   4  15  13     2767.92     2852.91     84.13 o 
   6  15  13    12586.52    13021.52    162.67 o 
   8  15  13    17239.06    16596.59    191.50 o 
  10  15  13     1844.97     1745.47     99.16 o 
  12  15  13     4541.34     3988.02    183.40 o 
  14  15  13      200.47      149.98     63.79 o 
 -15  16  13      155.51        4.53     80.97 o 
 -13  16  13      130.41      246.77     75.50 o 
 -11  16  13     2038.61     2077.35    106.68 o 
  -9  16  13     6793.66     6073.89    157.65 o 
  -7  16  13      905.83      985.72     76.62 o 
  -5  16  13     4153.85     4430.70    118.09 o 
  -3  16  13    59213.13    56948.92    572.71 o 
  -1  16  13      241.17      311.81     44.38 o 
   1  16  13     6911.24     7102.07    119.43 o 
   3  16  13    13955.51    13793.34    160.70 o 
   5  16  13     5626.67     5540.94    113.96 o 
   7  16  13     5370.21     5171.18    117.74 o 
   9  16  13     1744.73     1888.07     92.24 o 
  11  16  13     1574.44     1789.29    105.98 o 
  13  16  13     1156.66     1253.39    101.88 o 
  15  16  13       12.10      -18.07     63.88 o 
 -16  17  13      734.16      894.49    125.56 o 
 -14  17  13       43.87      226.61     75.79 o 
 -12  17  13     1537.57     1349.69    102.93 o 
 -10  17  13     4487.54     4070.24    149.25 o 
  -8  17  13     4705.90     4555.21    149.25 o 
  -6  17  13     6728.54     6830.62    168.99 o 
  -4  17  13     6153.62     6514.54    177.29 o 
  -2  17  13      972.91      908.35     65.53 o 
   0  17  13     7883.63     8126.02    129.39 o 
   2  17  13      630.70      589.72     54.95 o 
   4  17  13    12417.23    11071.13    154.22 o 
   6  17  13     1046.52      910.10     65.17 o 
   8  17  13      434.06      247.57     57.75 o 
  10  17  13      426.96      247.05     62.25 o 
  12  17  13     1276.95     1088.88    107.60 o 
  14  17  13        2.64      -54.72     54.72 o 
  16  17  13      936.42      615.88    106.11 o 
 -17  18  13        5.48      -50.87    100.76 o 
 -15  18  13       27.55       -3.35     73.96 o 
 -13  18  13      131.50       84.37     71.92 o 
 -11  18  13     1128.89     1059.74     93.57 o 
  -9  18  13     5424.24     5491.11    167.70 o 
  -7  18  13    12927.92    12278.54    243.89 o 
  -5  18  13       67.85      -31.81     45.84 o 
  -3  18  13    14764.97    14308.18    197.52 o 
  -1  18  13      777.79      715.35     59.84 o 
   1  18  13     2340.76     2455.61     89.61 o 
   3  18  13      555.49      525.16     56.69 o 
   5  18  13     4445.04     4642.14    124.09 o 
   7  18  13     6333.46     5737.80    141.02 o 
   9  18  13    23556.17    23183.99    280.94 o 
  11  18  13     1429.79     1230.72     90.30 o 
  13  18  13     2384.60     2316.06    128.07 o 
  15  18  13     1255.20     1250.91    124.70 o 
  17  18  13      378.53      419.13    102.25 o 
 -18  19  13      584.96      631.45    131.00 o 
 -16  19  13     3751.69     3927.18    231.62 o 
 -14  19  13      761.11      857.73    105.19 o 
 -12  19  13      979.69      906.48     97.13 o 
 -10  19  13      120.23      132.41     59.51 o 
  -8  19  13     1241.16     1357.48     99.99 o 
  -6  19  13     1545.96     1443.93    101.94 o 
  -4  19  13      258.35      191.31     61.04 o 
  -2  19  13       70.19      101.51     50.12 o 
   0  19  13    15135.17    14215.19    196.27 o 
   2  19  13     1789.75     1509.29     79.25 o 
   4  19  13     1544.29     1331.29     79.02 o 
   6  19  13     1804.68     2133.48    104.51 o 
   8  19  13      720.05      501.97     67.62 o 
  10  19  13     1880.08     2076.24    108.14 o 
  12  19  13       14.12       62.73     78.07 o 
  14  19  13       55.96      132.08     66.28 o 
  16  19  13      837.73      941.95    118.47 o 
  18  19  13     3064.46     3373.85    209.93 o 
 -19  20  13      863.10      860.57    138.65 o 
 -17  20  13       41.79       41.10     94.83 o 
 -15  20  13     2769.51     2727.03    170.71 o 
 -13  20  13       93.27       69.93     79.33 o 
 -11  20  13       24.84      214.26     73.28 o 
  -9  20  13     2473.24     2437.44    121.35 o 
  -7  20  13       27.02       85.98     61.15 o 
  -5  20  13     1122.29      934.69     93.18 o 
  -3  20  13      779.94     1157.15    104.30 o 
  -1  20  13     4687.80     4512.43    127.52 o 
   1  20  13      417.04      614.51     67.20 o 
   3  20  13      980.56      988.32     78.73 o 
   5  20  13      113.37       76.81     52.19 o 
   7  20  13      595.64      555.98     70.96 o 
   9  20  13      744.94      650.79     80.54 o 
  11  20  13     5655.63     5677.22    174.37 o 
  13  20  13     8653.78     8644.84    460.39 o 
  15  20  13        1.93       17.77     89.61 o 
  17  20  13        0.89      -96.68     96.68 o 
  19  20  13     1590.79     1847.89    166.39 o 
 -18  21  13        3.02      115.54    109.98 o 
 -16  21  13        2.44       74.27     95.62 o 
 -14  21  13     1203.31     1080.21    135.54 o 
 -12  21  13        1.52       76.03     69.10 o 
 -10  21  13     2150.42     2058.89    127.94 o 
  -8  21  13     2086.79     2022.60    119.23 o 
  -6  21  13       47.99      223.80     69.61 o 
  -4  21  13      544.73      629.70     81.00 o 
  -2  21  13        0.90       59.18     58.75 o 
   0  21  13      581.86      712.55     73.34 o 
   2  21  13     2093.63     2268.80    115.03 o 
   4  21  13     1626.73     1656.42     99.34 o 
   6  21  13      432.42      565.55     74.83 o 
   8  21  13     1539.57     1462.78    130.31 o 
  10  21  13      730.13      510.74     85.52 o 
  12  21  13     2160.45     2306.56    142.35 o 
  14  21  13     2740.79     2667.76    164.54 o 
  16  21  13      356.48      190.81    112.41 o 
  18  21  13     1003.88     1314.46    163.11 o 
 -17  22  13     1457.41     1605.58    255.42 o 
 -15  22  13     2555.88     2502.48    176.26 o 
 -13  22  13        3.63       65.78     87.47 o 
 -11  22  13      997.71      962.98    134.06 o 
  -9  22  13     2057.26     2048.81    131.94 o 
  -7  22  13     3340.60     3123.36    148.79 o 
  -5  22  13     1944.97     2194.52    124.81 o 
  -3  22  13     3126.63     3456.85    144.46 o 
  -1  22  13     3429.87     3775.23    150.21 o 
   1  22  13      347.07      417.88     71.10 o 
   3  22  13       92.90      107.04     59.77 o 
   5  22  13       69.86      108.06     62.81 o 
   7  22  13     5488.49     5546.94    175.13 o 
   9  22  13     1313.93     1377.54    103.94 o 
  11  22  13      379.20      350.00     87.30 o 
  13  22  13      312.78      349.18    131.70 o 
  15  22  13     1022.42     1077.93    148.98 o 
  17  22  13     4293.20     4612.13    307.52 o 
 -14  23  13      156.42      206.12    102.57 o 
 -12  23  13        2.99      -61.26     94.13 o 
 -10  23  13        0.89      152.12     89.47 o 
  -8  23  13       36.98       55.84     74.15 o 
  -6  23  13      889.12      917.42     97.87 o 
  -4  23  13     2982.41     2994.98    146.95 o 
  -2  23  13     1891.41     2054.62    126.70 o 
   0  23  13     7231.69     7982.51    221.68 o 
   2  23  13      121.40       45.75     65.79 o 
   4  23  13       56.00      122.37     66.90 o 
   6  23  13     1309.65     1526.57    113.30 o 
   8  23  13     1683.35     2231.76    133.38 o 
  10  23  13      902.09      988.97    120.98 o 
  12  23  13       88.96      110.69     89.43 o 
  14  23  13      104.38      -86.57    186.96 o 
 -13  24  13     4490.15     4634.25    222.41 o 
 -11  24  13    12072.21    12022.47    302.60 o 
  -9  24  13      689.87     1033.11    137.59 o 
  -7  24  13       94.10      155.95     94.66 o 
  -5  24  13      100.47      192.97     76.03 o 
  -3  24  13       39.03       95.84     73.94 o 
  -1  24  13       15.56      148.36     70.84 o 
   1  24  13       42.60       61.97     68.75 o 
   3  24  13       44.84       89.26     71.69 o 
   5  24  13      313.28      432.83     81.08 o 
   7  24  13       56.10      195.03     99.75 o 
   9  24  13     5573.76     6164.78    257.52 o 
  11  24  13     2202.29     1989.32    176.22 o 
  13  24  13      286.43      428.98    137.40 o 
 -12  25  13      438.55      527.13    116.81 o 
 -10  25  13      903.46     1018.52    131.80 o 
  -8  25  13     2686.20     3089.68    177.68 o 
  -6  25  13      165.66      219.61    123.06 o 
  -4  25  13     1941.49     1978.31    154.62 o 
  -2  25  13      829.57      691.66    100.29 o 
   0  25  13      293.52      233.73    114.34 o 
   2  25  13    10857.72    10734.50    275.99 o 
   4  25  13     4019.27     4703.60    213.48 o 
   6  25  13     1118.99      992.72    129.84 o 
   8  25  13      533.00      996.58    159.84 o 
  10  25  13        9.18      375.32    129.04 o 
  12  25  13      824.35      850.40    160.79 o 
  -9  26  13       38.41      173.55    103.29 o 
  -7  26  13     3821.21     3884.00    246.07 o 
  -5  26  13     1452.96     1562.01    156.93 o 
  -3  26  13       59.28      123.43     96.14 o 
  -1  26  13      180.88      108.31     92.84 o 
   1  26  13      286.93      329.44    109.66 o 
   3  26  13     1294.76     1344.15    138.65 o 
   5  26  13       67.66      143.33    126.47 o 
   7  26  13      845.06      955.63    155.73 o 
   9  26  13      238.64      587.74    145.72 o 
  -6  27  13     2717.34     3120.02    196.80 o 
  -4  27  13     2268.37     2723.22    190.49 o 
  -2  27  13     2024.06     2117.87    167.24 o 
   0  27  13     1142.81      753.70    136.18 o 
   2  27  13      578.82      683.35    136.39 o 
   4  27  13     1393.39     1842.52    195.04 o 
   6  27  13       16.29      212.91    163.20 o 
   1   1  14    14439.10    15953.69     85.06 o 
   0   2  14    28128.81    29263.20    133.36 o 
   2   2  14    32822.87    34330.67    163.10 o 
  -1   3  14    15939.37    17552.83    101.22 o 
   1   3  14     1296.24     1320.83     26.67 o 
   3   3  14     1646.91     1594.32     35.38 o 
  -2   4  14      143.27      257.45     19.47 o 
   0   4  14     2912.74     2312.76     34.99 o 
   2   4  14     3820.66     4212.44     48.82 o 
   4   4  14    29133.16    30703.58    156.90 o 
  -3   5  14    19216.76    22557.96    133.66 o 
  -1   5  14     1065.91      825.30     31.72 o 
   1   5  14    13597.67    13375.15    108.06 o 
   3   5  14    14186.12    14003.06     97.91 o 
   5   5  14    10613.21    11222.93     89.84 o 
  -4   6  14       76.00       45.49     18.15 o 
  -2   6  14        7.36      -21.04     21.37 o 
   0   6  14     1404.60     1104.60     36.42 o 
   2   6  14    20417.83    21775.63    140.68 o 
   4   6  14     6617.15     7789.52     76.72 o 
   6   6  14     3612.90     3898.31     58.44 o 
  -5   7  14     2138.16     2031.99     48.96 o 
  -3   7  14    14562.31    17149.32    117.12 o 
  -1   7  14     2905.87     3553.74     54.97 o 
   1   7  14    32696.45    37006.41    217.53 o 
   3   7  14    34883.15    36604.22    201.40 o 
   5   7  14    18813.30    18855.58    128.15 o 
   7   7  14    18735.03    20589.71    146.38 o 
  -6   8  14    15475.80    15689.25    131.83 o 
  -4   8  14    23616.13    23422.42    154.33 o 
  -2   8  14     5729.99     7285.99     83.03 o 
   0   8  14    32089.40    35584.68    195.87 o 
   2   8  14     3688.98     4312.97     60.50 o 
   4   8  14     6892.49     8188.99     79.88 o 
   6   8  14    12542.44    12893.19    109.79 o 
   8   8  14     2310.93     2643.49     59.35 o 
  -7   9  14      276.67      156.47     27.84 o 
  -5   9  14      488.13      505.98     34.48 o 
  -3   9  14      411.42      509.80     30.14 o 
  -1   9  14     7391.86     8139.05     81.84 o 
   1   9  14    77213.53    82198.40    371.86 o 
   3   9  14      487.43      421.70     27.85 o 
   5   9  14      759.32      899.17     36.40 o 
   7   9  14     6655.19     7026.65     87.83 o 
   9   9  14    14569.10    14453.54    149.03 o 
  -8  10  14     7806.80     7334.35    112.31 o 
  -6  10  14     7256.55     8265.29    107.91 o 
  -4  10  14     1715.47     1716.98     52.47 o 
  -2  10  14        0.53       -8.69     18.29 o 
   0  10  14     2213.57     2338.50     53.25 o 
   2  10  14    36558.40    39444.10    213.89 o 
   4  10  14     1210.51     1137.90     39.01 o 
   6  10  14     5861.35     5105.51     75.03 o 
   8  10  14      998.15     1114.39     47.67 o 
  10  10  14      580.19      613.67     46.96 o 
  -9  11  14     8642.26     8169.98    125.85 o 
  -7  11  14     5680.55     6055.78    103.39 o 
  -5  11  14     2079.60     2286.05     67.25 o 
  -3  11  14    12444.72    13700.14    136.19 o 
  -1  11  14    11846.60    12191.22    109.51 o 
   1  11  14      637.36     1003.63     38.18 o 
   3  11  14    16637.18    16519.04    132.52 o 
   5  11  14    43592.96    43237.27    244.52 o 
   7  11  14     3582.68     3920.11     92.14 o 
   9  11  14      212.80      229.21     38.04 o 
  11  11  14       27.15       -3.56     35.00 o 
 -10  12  14     1780.97     1767.42     81.31 o 
  -8  12  14     5035.11     5019.47    109.05 o 
  -6  12  14     2924.44     2980.39     79.18 o 
  -4  12  14      360.66      185.88     30.29 o 
  -2  12  14      906.88     1162.29     46.75 o 
   0  12  14     7601.14     8412.95     93.36 o 
   2  12  14     2751.20     3324.50     80.44 o 
   4  12  14      628.34      642.63     37.64 o 
   6  12  14     6763.13     6277.56     92.74 o 
   8  12  14     6067.77     6033.13    109.14 o 
  10  12  14     4332.24     4335.27     99.56 o 
  12  12  14     1098.17      854.72     70.20 o 
 -11  13  14    15356.40    13647.86    201.59 o 
  -9  13  14     2939.22     2896.37    105.60 o 
  -7  13  14     1683.73     1398.04     79.08 o 
  -5  13  14    16252.83    15656.51    178.21 o 
  -3  13  14       23.87       18.63     24.18 o 
  -1  13  14    18743.27    19838.01    156.24 o 
   1  13  14     2364.59     2831.82     65.49 o 
   3  13  14    26272.23    25719.51    188.89 o 
   5  13  14     3120.22     2707.51     69.30 o 
   7  13  14        6.85       -8.77     35.48 o 
   9  13  14     1030.30      960.83     62.85 o 
  11  13  14    18561.93    18405.73    237.82 o 
  13  13  14     5916.26     5728.47    160.15 o 
 -12  14  14       13.09       43.70     53.47 o 
 -10  14  14     2855.49     2615.17    143.00 o 
  -8  14  14      231.51      202.78     50.51 o 
  -6  14  14    14947.89    13870.83    187.91 o 
  -4  14  14     5702.99     5661.93    110.22 o 
  -2  14  14     7691.23     8518.73    113.33 o 
   0  14  14       21.60       66.76     28.84 o 
   2  14  14     9815.12     9920.70    117.38 o 
   4  14  14    12788.04    12217.55    133.78 o 
   6  14  14      325.17       50.27     36.99 o 
   8  14  14      379.05      255.74     51.05 o 
  10  14  14     3823.95     3759.53    118.88 o 
  12  14  14       24.21       22.35     52.31 o 
  14  14  14       76.84      114.08     70.30 o 
 -13  15  14      295.85      225.03     79.55 o 
 -11  15  14     4047.57     3760.18    139.69 o 
  -9  15  14       49.06       20.21     51.22 o 
  -7  15  14     8872.78     7835.39    148.01 o 
  -5  15  14     2905.37     2755.35     99.79 o 
  -3  15  14     5337.12     4435.46    127.54 o 
  -1  15  14     6975.73     6179.40    102.15 o 
   1  15  14     1428.35     1201.40     55.25 o 
   3  15  14     3944.42     3599.15     85.49 o 
   5  15  14       92.32        2.68     36.44 o 
   7  15  14    17152.93    16278.84    183.84 o 
   9  15  14     1038.33     1025.40     75.44 o 
  11  15  14      633.71      596.49     77.48 o 
  13  15  14       34.94      -19.73     73.28 o 
  15  15  14      850.99      864.27     99.47 o 
 -14  16  14        1.52      -63.09     63.80 o 
 -12  16  14     1894.07     1868.80    129.04 o 
 -10  16  14     5185.05     4458.80    145.91 o 
  -8  16  14       57.93      104.80     51.99 o 
  -6  16  14     5928.05     6010.87    132.54 o 
  -4  16  14     8427.35     8212.17    151.27 o 
  -2  16  14      201.61      174.73     43.99 o 
   0  16  14       22.88       67.35     40.92 o 
   2  16  14      272.03      174.90     39.69 o 
   4  16  14      988.69      908.02     60.87 o 
   6  16  14       75.12       63.02     40.76 o 
   8  16  14      687.01      526.34     59.87 o 
  10  16  14     4885.16     4305.98    147.81 o 
  12  16  14     5670.44     5228.36    177.51 o 
  14  16  14      146.33       88.66     63.75 o 
  16  16  14     1051.89     1020.05    123.01 o 
 -15  17  14      348.52      361.72    101.54 o 
 -13  17  14      746.33      566.56     87.66 o 
 -11  17  14     2829.98     2775.63    139.06 o 
  -9  17  14      195.16      162.98     50.67 o 
  -7  17  14     3178.81     2739.22    120.50 o 
  -5  17  14     1103.53      790.29     68.48 o 
  -3  17  14        1.10      123.42     45.58 o 
  -1  17  14      775.34      709.72     58.65 o 
   1  17  14    14820.48    14229.95    169.73 o 
   3  17  14     5579.31     4719.54    117.53 o 
   5  17  14      608.86      487.90     54.46 o 
   7  17  14     2740.98     2802.27     99.28 o 
   9  17  14     2519.81     2253.78    101.31 o 
  11  17  14      246.35      215.08     62.32 o 
  13  17  14     1599.66      995.98    145.86 o 
  15  17  14     6419.53     6390.67    349.79 o 
  17  17  14     1717.95     1775.67    147.89 o 
 -16  18  14    17778.95    17047.52    330.87 o 
 -14  18  14     1498.21     1759.99    136.18 o 
 -12  18  14      851.98      571.39     85.72 o 
 -10  18  14      118.03       96.68     62.28 o 
  -8  18  14     7885.51     7204.92    172.49 o 
  -6  18  14     2242.00     1917.98    110.09 o 
  -4  18  14      432.67      418.38     55.77 o 
  -2  18  14     5089.20     4813.92    128.52 o 
   0  18  14    21408.44    20897.83    220.27 o 
   2  18  14       18.15       32.44     41.53 o 
   4  18  14     2676.25     2637.93     95.71 o 
   6  18  14     3878.26     3971.52    119.80 o 
   8  18  14        4.19       14.39     49.07 o 
  10  18  14     4671.95     4406.96    143.24 o 
  12  18  14     1152.66     1051.49     94.05 o 
  14  18  14     2708.45     2799.61    191.67 o 
  16  18  14      601.73      445.14    101.88 o 
  18  18  14      179.54      142.18    108.82 o 
 -17  19  14       62.25       47.47     98.55 o 
 -15  19  14      771.80      633.42    103.05 o 
 -13  19  14      152.37      205.17     76.69 o 
 -11  19  14      485.83      479.59     72.80 o 
  -9  19  14       29.58      113.36     60.19 o 
  -7  19  14    12683.41    11975.08    216.72 o 
  -5  19  14     2280.53     2064.09    149.53 o 
  -3  19  14     2166.18     2093.70    100.93 o 
  -1  19  14       30.95      -50.82     50.82 o 
   1  19  14     8338.74     7914.98    149.68 o 
   3  19  14     4611.43     4763.69    124.83 o 
   5  19  14     1905.10     1837.84     95.68 o 
   7  19  14      597.58      445.40     66.51 o 
   9  19  14     6130.67     6443.32    162.54 o 
  11  19  14     3177.10     2959.95    133.31 o 
  13  19  14     4700.44     4097.68    262.85 o 
  15  19  14      344.41      306.85     74.32 o 
  17  19  14      305.96      151.52    102.77 o 
  19  19  14     3979.59     3795.19    223.50 o 
 -18  20  14     2049.84     2192.69    194.26 o 
 -16  20  14      416.00      376.80    118.85 o 
 -14  20  14      811.70      765.57    121.06 o 
 -12  20  14       88.16      116.35     78.41 o 
 -10  20  14       32.08       46.26     69.63 o 
  -8  20  14      410.16      354.92     70.22 o 
  -6  20  14       83.25       91.15     71.92 o 
  -4  20  14     7057.44     7234.53    183.28 o 
  -2  20  14     5270.96     5172.73    137.54 o 
   0  20  14      792.32      998.06     73.91 o 
   2  20  14     2546.72     2460.28    106.98 o 
   4  20  14        6.56       79.34     51.08 o 
   6  20  14     5478.58     5477.15    155.76 o 
   8  20  14     9537.59     9371.14    194.82 o 
  10  20  14     1233.21     1169.26     97.58 o 
  12  20  14      107.11      107.02     71.95 o 
  14  20  14      860.10      962.90    156.31 o 
  16  20  14    11190.47    10265.00    297.27 o 
  18  20  14      947.69      887.25    144.38 o 
 -17  21  14     1118.28     1328.26    152.39 o 
 -15  21  14      705.58      647.67    151.97 o 
 -13  21  14      144.97       71.18    105.95 o 
 -11  21  14     2590.96     2867.15    177.37 o 
  -9  21  14     2267.79     2541.55    138.70 o 
  -7  21  14      211.78       58.84     80.26 o 
  -5  21  14      586.30      522.31     77.57 o 
  -3  21  14       84.41       48.22     54.51 o 
  -1  21  14     2122.02     2279.09    123.13 o 
   1  21  14     2844.99     2844.04    120.36 o 
   3  21  14        0.60       60.91     52.70 o 
   5  21  14     3130.21     3040.17    130.15 o 
   7  21  14     1706.34     1963.37    107.92 o 
   9  21  14      796.15      799.31     92.11 o 
  11  21  14      278.90      472.41     89.83 o 
  13  21  14     1593.82     1600.34    127.07 o 
  15  21  14      608.83      568.93    125.37 o 
  17  21  14        5.35       55.77    104.47 o 
 -16  22  14      238.73      277.58    123.69 o 
 -14  22  14     1342.54     1504.24    150.76 o 
 -12  22  14        3.61      -42.53     94.82 o 
 -10  22  14     1379.82     1763.62    123.98 o 
  -8  22  14     5975.71     5588.20    202.05 o 
  -6  22  14     1942.74     1699.87    159.52 o 
  -4  22  14      752.63      770.46     86.87 o 
  -2  22  14      954.38      907.17     85.49 o 
   0  22  14      238.71      194.50     66.70 o 
   2  22  14    10780.61    10603.84    207.60 o 
   4  22  14        0.19       90.31     59.96 o 
   6  22  14     1343.96     1545.05    104.25 o 
   8  22  14      592.91      802.48     92.98 o 
  10  22  14      387.52      456.72     83.14 o 
  12  22  14     5581.21     5107.29    223.36 o 
  14  22  14     4233.19     2705.61    578.15 o 
  16  22  14     2380.63     2361.22    194.78 o 
 -15  23  14      957.33      490.68    116.20 o 
 -13  23  14       27.20      216.44    103.80 o 
 -11  23  14      527.74      406.33     97.12 o 
  -9  23  14     1988.79     2082.40    148.73 o 
  -7  23  14     2265.10     2090.55    134.72 o 
  -5  23  14      339.06      129.27     69.26 o 
  -3  23  14      283.90      249.76     55.77 o 
  -1  23  14     1704.23     1475.92    117.04 o 
   1  23  14     3938.05     3633.13    157.41 o 
   3  23  14      372.73      430.42     76.48 o 
   5  23  14      918.84      935.36     95.94 o 
   7  23  14     2586.38     2946.69    147.37 o 
   9  23  14       86.73      270.40     84.93 o 
  11  23  14      735.06      690.02    125.95 o 
  13  23  14      549.59      711.41    141.55 o 
  15  23  14        0.05      162.51    126.88 o 
 -12  24  14      882.52      935.90    135.73 o 
 -10  24  14      536.37      718.80    115.21 o 
  -8  24  14      261.14      306.10     99.64 o 
  -6  24  14       13.58      176.36     99.64 o 
  -4  24  14      127.53       81.84     72.18 o 
  -2  24  14     2202.41     2201.50    137.41 o 
   0  24  14     6909.26     8144.72    219.20 o 
   2  24  14      843.60      956.69    112.80 o 
   4  24  14     1643.32     1772.66    146.89 o 
   6  24  14      261.68      337.02    104.29 o 
   8  24  14     4013.22     4354.81    218.37 o 
  10  24  14     4644.84     4789.92    235.10 o 
  12  24  14       39.88       64.88    187.35 o 
 -11  25  14       73.40      154.32     94.28 o 
  -9  25  14      450.88      504.53    106.99 o 
  -7  25  14     2743.03     2500.89    222.96 o 
  -5  25  14      674.15      977.07    124.98 o 
  -3  25  14     4458.83     4784.07    231.54 o 
  -1  25  14     1417.85     1138.99    127.09 o 
   1  25  14     1940.86     2027.47    162.13 o 
   3  25  14     2198.29     2420.56    191.11 o 
   5  25  14      324.48      397.75    112.48 o 
   7  25  14      110.42      388.26    135.98 o 
   9  25  14      136.23      278.65    116.03 o 
  11  25  14       88.53      243.30    159.89 o 
  -8  26  14       11.87      101.41     95.47 o 
  -6  26  14     3370.28     3673.68    204.83 o 
  -4  26  14     3091.97     3147.97    202.04 o 
  -2  26  14       62.48      124.08    100.80 o 
   0  26  14       67.71      153.04    111.07 o 
   2  26  14      921.56     1227.35    150.20 o 
   4  26  14     4683.36     5329.58    265.57 o 
   6  26  14      598.94      639.10    149.34 o 
   8  26  14      194.34      367.14    139.53 o 
  -5  27  14      424.22      540.45    136.34 o 
  -3  27  14      417.60      446.09    126.58 o 
  -1  27  14       70.38      119.37    147.93 o 
   1  27  14      334.28      447.18    124.24 o 
   3  27  14      396.28      554.05    128.42 o 
   5  27  14     1581.00     1497.04    232.62 o 
   0   1  15     3514.19     3252.96     37.72 o 
  -1   2  15    21873.69    23693.59    108.99 o 
   1   2  15    29969.16    29369.46    133.35 o 
  -2   3  15       33.33       24.78     13.15 o 
   0   3  15      218.70       53.55     12.10 o 
   2   3  15     5397.09     4018.46     45.42 o 
  -3   4  15      305.31      289.98     20.93 o 
  -1   4  15    23420.90    25171.91    131.48 o 
   1   4  15     1492.21     1829.16     31.85 o 
   3   4  15    12287.27    10891.18     81.25 o 
  -4   5  15     7727.05     6610.58     67.70 o 
  -2   5  15    21994.43    22598.15    127.75 o 
   0   5  15     1397.85     2069.48     47.15 o 
   2   5  15       18.27      -14.28     14.28 o 
   4   5  15    15559.84    17580.31    116.07 o 
  -5   6  15     6590.95     7554.20     82.77 o 
  -3   6  15      670.48      970.28     34.75 o 
  -1   6  15    11717.76    11842.38    100.84 o 
   1   6  15     4106.12     3657.95     59.86 o 
   3   6  15      880.50      505.75     26.32 o 
   5   6  15     3774.50     3109.62     50.99 o 
  -6   7  15     1954.71     3099.10     57.82 o 
  -4   7  15     2471.60     2901.06     55.21 o 
  -2   7  15      808.14      612.55     28.10 o 
   0   7  15     2096.73     1650.00     49.42 o 
   2   7  15    24592.84    26556.64    163.48 o 
   4   7  15     7817.19     9208.15     86.67 o 
   6   7  15      711.71      853.50     35.81 o 
  -7   8  15     7087.95     6980.65     84.04 o 
  -5   8  15     4758.44     4638.98     81.06 o 
  -3   8  15    10241.96    10136.27     89.38 o 
  -1   8  15     1043.52     1219.19     33.38 o 
   1   8  15      199.66      444.90     32.42 o 
   3   8  15    39811.12    38937.24    220.64 o 
   5   8  15     3378.64     2302.46     51.02 o 
   7   8  15      220.53       96.79     25.88 o 
  -8   9  15     3612.84     4081.08     73.87 o 
  -6   9  15     5138.06     6358.74     92.86 o 
  -4   9  15    38256.12    37553.73    217.93 o 
  -2   9  15    21334.70    23609.54    157.28 o 
   0   9  15      235.04       64.06     20.91 o 
   2   9  15     1223.96     1049.99     34.74 o 
   4   9  15    21562.24    23304.60    150.47 o 
   6   9  15      959.95     1103.88     41.00 o 
   8   9  15     7457.53     7302.07     95.41 o 
  -9  10  15    16557.58    14982.26    150.94 o 
  -7  10  15    12385.39    12405.60    133.24 o 
  -5  10  15     2880.29     3408.65     69.81 o 
  -3  10  15    33086.89    33694.64    198.55 o 
  -1  10  15     2894.45     2457.17     52.28 o 
   1  10  15     8076.45     9378.23     89.05 o 
   3  10  15     3318.94     2772.13     53.00 o 
   5  10  15     1014.31     1312.04     44.18 o 
   7  10  15     1037.25     1087.80     47.12 o 
   9  10  15     8859.57     7795.51    103.83 o 
 -10  11  15    19880.16    19760.41    182.43 o 
  -8  11  15     3300.46     3425.70     93.49 o 
  -6  11  15       34.24      -11.47     28.68 o 
  -4  11  15     1271.96     1955.19     53.16 o 
  -2  11  15     8134.88     8246.66     96.77 o 
   0  11  15     5393.45     5531.52     73.21 o 
   2  11  15    26730.79    28751.17    178.02 o 
   4  11  15    10384.36    10253.64    107.05 o 
   6  11  15     1804.52     1587.83     55.14 o 
   8  11  15    15709.41    15178.78    149.57 o 
  10  11  15     5654.88     5622.00    107.22 o 
 -11  12  15     2884.73     2760.66     97.08 o 
  -9  12  15     8058.78     7042.46    127.55 o 
  -7  12  15     1033.29      942.26     60.56 o 
  -5  12  15    13698.87    13711.37    157.71 o 
  -3  12  15    13812.96    13219.09    134.18 o 
  -1  12  15     4764.37     4721.14     75.48 o 
   1  12  15     1068.69     1314.81     44.94 o 
   3  12  15     6898.49     7789.56     93.40 o 
   5  12  15      445.98      505.31     40.29 o 
   7  12  15     1914.61     1774.40     64.80 o 
   9  12  15     4849.33     4915.24    102.31 o 
  11  12  15       67.68       19.77     43.59 o 
 -12  13  15     7813.11     8006.22    192.61 o 
 -10  13  15      118.52      141.13     44.42 o 
  -8  13  15     2955.13     2556.27     99.29 o 
  -6  13  15    11479.62    11229.63    156.47 o 
  -4  13  15      530.06      550.91     44.81 o 
  -2  13  15        9.34      -18.28     25.30 o 
   0  13  15      770.30      849.04     41.92 o 
   2  13  15     8140.03     8553.56    104.41 o 
   4  13  15    10337.83     9534.82    111.84 o 
   6  13  15     5058.55     5615.07    103.72 o 
   8  13  15      865.03     1016.22     62.57 o 
  10  13  15    64140.25    60291.18    409.55 o 
  12  13  15       20.25       61.69     55.85 o 
 -13  14  15      356.76      336.68     72.83 o 
 -11  14  15    17188.71    16153.33    267.87 o 
  -9  14  15      745.23      904.87     72.68 o 
  -7  14  15    18814.22    18405.99    226.83 o 
  -5  14  15      348.20      336.12     48.34 o 
  -3  14  15     1116.84     1236.93     59.04 o 
  -1  14  15      493.74      527.49     45.70 o 
   1  14  15     4200.59     4350.84     86.77 o 
   3  14  15     2798.24     2592.07     70.77 o 
   5  14  15     8347.35     8954.69    123.48 o 
   7  14  15      890.22      838.48     61.80 o 
   9  14  15    28471.32    26935.32    255.54 o 
  11  14  15     1721.75     1458.96     89.45 o 
  13  14  15     4355.98     5165.37    175.72 o 
 -14  15  15     4810.95     4699.01    191.97 o 
 -12  15  15    13532.97    13303.54    276.95 o 
 -10  15  15     3190.60     3002.85    123.49 o 
  -8  15  15     2332.18     2587.26    102.80 o 
  -6  15  15      826.45      820.64     65.17 o 
  -4  15  15      809.65      832.53     63.96 o 
  -2  15  15     2710.90     2736.88     83.00 o 
   0  15  15     2218.32     2418.94     74.05 o 
   2  15  15    16228.87    16272.35    159.81 o 
   4  15  15      454.47      639.19     48.44 o 
   6  15  15     5059.28     4570.25    109.55 o 
   8  15  15     3781.78     3689.29    105.45 o 
  10  15  15      928.51      708.70     72.60 o 
  12  15  15     1013.65     1303.53    106.35 o 
  14  15  15     1442.93     1643.23    119.17 o 
 -15  16  15     2908.84     2884.37    160.01 o 
 -13  16  15      170.12       96.23     68.85 o 
 -11  16  15     4624.59     4371.12    212.12 o 
  -9  16  15     1838.35     1722.56    101.81 o 
  -7  16  15     4402.11     4900.69    134.73 o 
  -5  16  15      169.82      231.86     51.63 o 
  -3  16  15    10256.15    10000.38    161.09 o 
  -1  16  15     1642.49     1792.79     74.98 o 
   1  16  15        1.75       60.64     39.51 o 
   3  16  15     3873.61     3362.94     92.01 o 
   5  16  15     4024.49     3908.30    104.50 o 
   7  16  15     3718.96     3916.34    106.37 o 
   9  16  15     1402.19     1358.22     85.92 o 
  11  16  15    11840.75    11431.96    237.41 o 
  13  16  15     6190.83     5910.81    350.92 o 
  15  16  15      715.64      780.03    106.05 o 
 -16  17  15     1203.17     1181.20    119.31 o 
 -14  17  15      371.09      353.90     82.85 o 
 -12  17  15    10888.75     9812.39    256.58 o 
 -10  17  15     1817.84     1996.82    116.54 o 
  -8  17  15       36.54       84.88     54.35 o 
  -6  17  15      325.20      268.82     55.93 o 
  -4  17  15      529.54      310.61     52.63 o 
  -2  17  15     2684.24     2307.71     96.37 o 
   0  17  15     1427.63     1254.55     72.06 o 
   2  17  15     2464.84     2804.28     91.03 o 
   4  17  15     5051.65     5621.87    118.24 o 
   6  17  15    15015.02    14475.65    180.99 o 
   8  17  15    16162.05    15781.05    221.33 o 
  10  17  15     7723.17     7143.00    169.61 o 
  12  17  15     2800.67     2685.44    140.15 o 
  14  17  15      687.58      652.48    109.25 o 
  16  17  15      956.61      804.76    114.49 o 
 -17  18  15      209.89      290.97    103.11 o 
 -15  18  15     1810.81     1750.79    162.35 o 
 -13  18  15      866.56      962.44    106.92 o 
 -11  18  15      741.16      827.81     86.14 o 
  -9  18  15      222.54      232.54     64.54 o 
  -7  18  15     1015.56     1250.44     92.70 o 
  -5  18  15    10607.33     9970.06    241.73 o 
  -3  18  15    10083.50     8383.36    157.02 o 
  -1  18  15     1935.23     1490.47     79.89 o 
   1  18  15     1978.28     1697.30     79.69 o 
   3  18  15     1004.43     1044.92     70.13 o 
   5  18  15     5350.36     5252.77    126.31 o 
   7  18  15    15809.13    16149.07    218.60 o 
   9  18  15        2.35      -15.67     53.90 o 
  11  18  15     2702.00     2785.57    134.29 o 
  13  18  15      199.95      296.92     84.54 o 
  15  18  15     3379.69     3663.77    187.39 o 
  17  18  15     5266.63     5608.65    239.52 o 
 -18  19  15       27.85      -73.91     99.46 o 
 -16  19  15     8037.53     7839.26    270.85 o 
 -14  19  15     2957.65     3383.63    172.32 o 
 -12  19  15     5000.02     5300.30    203.19 o 
 -10  19  15      797.75      671.67     84.89 o 
  -8  19  15      136.08      139.71     62.80 o 
  -6  19  15      757.91      969.00     85.26 o 
  -4  19  15    24260.68    24065.44    309.75 o 
  -2  19  15       30.10      116.87     56.72 o 
   0  19  15      331.72      417.06     53.85 o 
   2  19  15     9161.13     8520.26    154.62 o 
   4  19  15      209.03      275.97     55.24 o 
   6  19  15     1585.46     1517.61     98.17 o 
   8  19  15       79.32       70.88     55.89 o 
  10  19  15      253.51      277.99     71.72 o 
  12  19  15       46.71       78.11     64.90 o 
  14  19  15      348.53      324.62     83.21 o 
  16  19  15     8495.81     8242.10    266.10 o 
  18  19  15     1163.34     1053.26    149.40 o 
 -19  20  15     3095.80     3470.22    627.79 o 
 -17  20  15     1227.00     1246.69    170.35 o 
 -15  20  15       13.74       27.33     87.30 o 
 -13  20  15      543.49      689.68    106.72 o 
 -11  20  15       29.54      156.66     67.02 o 
  -9  20  15     2982.66     3278.97    162.59 o 
  -7  20  15       59.61        8.58     63.63 o 
  -5  20  15      241.61      118.56     63.03 o 
  -3  20  15      383.92      399.28     76.37 o 
  -1  20  15      176.71      191.38     49.72 o 
   1  20  15     6500.78     6656.23    166.46 o 
   3  20  15     4828.28     5170.72    141.62 o 
   5  20  15      100.45      106.39     60.02 o 
   7  20  15     2749.84     2406.26    120.63 o 
   9  20  15      451.55      511.72    103.97 o 
  11  20  15     4087.05     4433.31    172.70 o 
  13  20  15     2507.29     2664.94    143.14 o 
  15  20  15     1043.23     1206.99    130.72 o 
  17  20  15      114.56      121.02    105.74 o 
  19  20  15      303.31      481.44    293.00 o 
 -16  21  15     5986.06     6175.11    366.76 o 
 -14  21  15     1223.60      819.26    128.95 o 
 -12  21  15      482.13      374.21     87.96 o 
 -10  21  15      553.16      531.56     94.89 o 
  -8  21  15       78.03      116.39     69.39 o 
  -6  21  15       37.90       28.45     65.31 o 
  -4  21  15     1456.17     1369.97     98.10 o 
  -2  21  15     3142.64     3117.87    127.59 o 
   0  21  15    14754.84    14907.35    220.54 o 
   2  21  15      327.38      332.97     60.36 o 
   4  21  15      892.25     1065.76     87.51 o 
   6  21  15       58.18       59.23     59.10 o 
   8  21  15      547.58      458.85     88.22 o 
  10  21  15      406.39      328.50     80.50 o 
  12  21  15     1059.82      902.58    104.67 o 
  14  21  15     6437.81     5505.43    421.22 o 
  16  21  15       97.46      108.53     87.01 o 
 -15  22  15      584.71      702.66    125.81 o 
 -13  22  15     1583.33     1434.54    163.28 o 
 -11  22  15      846.25      650.60    122.59 o 
  -9  22  15     4869.63     5288.78    191.61 o 
  -7  22  15      461.39      263.46     76.44 o 
  -5  22  15       25.80      166.26     69.69 o 
  -3  22  15      166.51      177.48     63.99 o 
  -1  22  15     1489.90     1389.02    103.19 o 
   1  22  15     1603.18     1577.17    101.57 o 
   3  22  15     2562.54     2304.88    120.57 o 
   5  22  15     8731.90     8674.29    200.37 o 
   7  22  15     3322.88     3319.65    214.15 o 
   9  22  15      300.10      187.30     83.23 o 
  11  22  15     1957.19     2232.50    178.90 o 
  13  22  15     1648.67     1962.65    165.96 o 
  15  22  15      313.13      222.08    108.52 o 
 -14  23  15     5483.79     5491.20    247.68 o 
 -12  23  15        5.14       98.85     98.16 o 
 -10  23  15      496.90      601.95    113.51 o 
  -8  23  15       55.02      113.33     76.49 o 
  -6  23  15     6532.14     5798.88    376.05 o 
  -4  23  15      162.18      394.34     86.92 o 
  -2  23  15      859.68      941.96    106.66 o 
   0  23  15      470.27      480.49    105.21 o 
   2  23  15       22.95       23.72     65.55 o 
   4  23  15     1282.90     1385.09    107.71 o 
   6  23  15     2443.85     2580.77    143.61 o 
   8  23  15        1.89      221.40     79.28 o 
  10  23  15     2695.73     3419.34    265.20 o 
  12  23  15     1419.26     1872.11    181.20 o 
  14  23  15      251.13      151.95    122.24 o 
 -13  24  15      479.07      541.62    123.04 o 
 -11  24  15      440.39      393.54    113.92 o 
  -9  24  15     2489.68     2386.31    162.10 o 
  -7  24  15      458.80      335.05    104.01 o 
  -5  24  15    11238.38    11036.31    252.16 o 
  -3  24  15     4788.34     5444.96    275.63 o 
  -1  24  15     3769.10     4416.05    188.71 o 
   1  24  15      271.22      146.01     85.80 o 
   3  24  15      120.83      230.41    102.18 o 
   5  24  15       29.16      212.71     75.00 o 
   7  24  15     1920.36     1565.69    159.29 o 
   9  24  15    11181.32    11429.87    305.76 o 
  11  24  15      577.48      557.90    136.74 o 
  13  24  15       97.32      156.17    137.40 o 
 -10  25  15     2509.72     2878.77    189.25 o 
  -8  25  15      394.70      635.98    111.49 o 
  -6  25  15     1635.27     1962.93    159.60 o 
  -4  25  15     1100.20     1040.93    142.52 o 
  -2  25  15      712.61      679.80    130.41 o 
   0  25  15     1545.68     1245.34    147.97 o 
   2  25  15      677.81      755.83    136.11 o 
   4  25  15      744.24     1353.11    143.48 o 
   6  25  15     1598.16     2008.53    194.48 o 
   8  25  15      170.84      451.62    143.18 o 
  10  25  15      646.51      825.89    147.91 o 
  -9  26  15       29.39       70.75    128.27 o 
  -7  26  15        0.36      249.77    128.07 o 
  -5  26  15     1100.23     1480.43    158.33 o 
  -3  26  15     1669.28     1656.08    176.26 o 
  -1  26  15      612.04      401.66    118.14 o 
   1  26  15       56.51       99.46    112.33 o 
   3  26  15       12.09      199.52    111.83 o 
   5  26  15     1261.57     1825.03    217.60 o 
   7  26  15        7.00      374.87    132.25 o 
   9  26  15      461.92      468.68    366.65 o 
  -4  27  15        0.13      101.36    140.52 o 
  -2  27  15        6.78      104.82    107.37 o 
   0  27  15      324.84      340.02    130.64 o 
   2  27  15     2257.39     2590.93    190.96 o 
   4  27  15       89.83      283.93    146.75 o 
   0   0  16     8482.01    14099.74    167.53 o 
   1   1  16     1834.91     2134.99     34.21 o 
   0   2  16      131.47      140.43     16.33 o 
   2   2  16   195580.19   192935.98    680.82 o 
  -1   3  16    38220.27    47703.56    214.43 o 
   1   3  16     3781.74     5225.92     49.04 o 
   3   3  16       59.61       47.09     15.95 o 
  -2   4  16    50711.52    45045.17    220.24 o 
   0   4  16    10491.10     7833.73     89.84 o 
   2   4  16     7184.34     5106.18     54.36 o 
   4   4  16       49.81       26.08     15.51 o 
  -3   5  16       39.94       57.14     16.14 o 
  -1   5  16      287.97      393.97     21.96 o 
   1   5  16    66915.63    75897.12    327.67 o 
   3   5  16    21138.93    23915.61    141.13 o 
   5   5  16     1001.84     1057.89     33.78 o 
  -4   6  16    18211.79    16885.58    124.66 o 
  -2   6  16      268.27       48.22     15.31 o 
   0   6  16   214419.05   219539.75    883.16 o 
   2   6  16        9.74       69.00     16.94 o 
   4   6  16     9574.14     9071.92     82.49 o 
   6   6  16     5188.48     4659.01     64.70 o 
  -5   7  16      937.82      983.17     37.95 o 
  -3   7  16     2096.15     2035.56     46.59 o 
  -1   7  16     5277.31     6469.70     80.58 o 
   1   7  16    14443.97    16806.57    136.53 o 
   3   7  16     1569.25     1655.91     44.31 o 
   5   7  16       84.15       66.59     20.95 o 
   7   7  16     8474.40     9237.38     91.04 o 
  -6   8  16       22.34       23.05     22.81 o 
  -4   8  16    67490.39    66180.06    336.90 o 
  -2   8  16      489.53      397.32     26.21 o 
   0   8  16    20635.39    20770.44    162.77 o 
   2   8  16     5364.89     4373.84     62.55 o 
   4   8  16    18967.64    18126.82    131.87 o 
   6   8  16    13045.67    14740.53    120.35 o 
   8   8  16    13692.28    14603.93    126.71 o 
  -7   9  16     5089.27     5541.14     82.92 o 
  -5   9  16     2602.63     2728.68     61.22 o 
  -3   9  16     1977.42     2332.08     53.17 o 
  -1   9  16      908.64     1113.94     34.98 o 
   1   9  16       46.28       29.57     18.38 o 
   3   9  16    19562.20    21002.94    148.58 o 
   5   9  16     3892.23     4004.80     64.67 o 
   7   9  16     1095.14     1059.37     43.86 o 
   9   9  16     1925.80     2002.50     63.21 o 
  -8  10  16        0.06        8.14     30.55 o 
  -6  10  16     1268.09     1913.81     60.66 o 
  -4  10  16    14219.96    14970.61    130.49 o 
  -2  10  16     5246.81     5202.59     73.32 o 
   0  10  16     2593.50     2132.46     47.63 o 
   2  10  16       19.97       18.55     18.98 o 
   4  10  16     6934.64     7141.60     88.06 o 
   6  10  16     6773.27     7400.80     91.22 o 
   8  10  16     5173.81     4673.27     85.07 o 
  10  10  16       52.83       -0.15     35.43 o 
  -9  11  16      249.95      128.64     37.46 o 
  -7  11  16      395.81      502.95     49.14 o 
  -5  11  16     3190.05     3227.69     75.36 o 
  -3  11  16     4918.79     5554.64     86.84 o 
  -1  11  16    21762.83    21401.94    158.84 o 
   1  11  16    14837.80    15622.48    126.07 o 
   3  11  16     1188.02     1218.12     43.95 o 
   5  11  16     4211.71     4191.93     75.96 o 
   7  11  16       14.03       74.28     28.05 o 
   9  11  16      494.39      343.02     44.95 o 
  11  11  16       14.62       10.86     47.18 o 
 -10  12  16     3019.89     3694.70    113.94 o 
  -8  12  16    15547.20    12809.93    177.04 o 
  -6  12  16       81.03      139.82     38.80 o 
  -4  12  16      554.32      395.57     35.40 o 
  -2  12  16      108.26       37.91     24.27 o 
   0  12  16      809.75      786.93     41.38 o 
   2  12  16      833.17      975.72     43.18 o 
   4  12  16      903.92      876.21     43.31 o 
   6  12  16      203.84       82.48     30.98 o 
   8  12  16     9997.47     9405.06    140.67 o 
  10  12  16     3906.06     3206.37     99.68 o 
  12  12  16     1586.88     1683.94    108.62 o 
 -11  13  16     9641.01     9361.85    211.19 o 
  -9  13  16     1787.38     1912.66     92.17 o 
  -7  13  16     1656.36     1570.58     96.01 o 
  -5  13  16     4599.53     4585.65     98.75 o 
  -3  13  16    19639.29    20471.42    178.67 o 
  -1  13  16    14753.59    14792.25    137.86 o 
   1  13  16      513.44      466.76     35.63 o 
   3  13  16     2463.00     2655.70     66.76 o 
   5  13  16        8.46      -27.52     27.52 o 
   7  13  16     1452.76     1557.56     73.05 o 
   9  13  16    11641.83    11140.12    158.37 o 
  11  13  16     1280.30     1642.46     95.82 o 
  13  13  16     5744.85     5592.21    190.56 o 
 -12  14  16     1312.14     1371.38    113.47 o 
 -10  14  16    15464.87    14541.32    231.09 o 
  -8  14  16     2760.82     2424.86    121.02 o 
  -6  14  16     2999.66     2631.04     94.50 o 
  -4  14  16     7339.26     6444.11    114.54 o 
  -2  14  16        0.38       13.81     30.60 o 
   0  14  16    15418.13    14674.48    142.18 o 
   2  14  16    18210.36    18029.51    162.43 o 
   4  14  16     1151.10     1269.89     55.98 o 
   6  14  16      607.12      482.00     49.98 o 
   8  14  16    10392.10     9415.37    157.91 o 
  10  14  16     6934.75     6163.59    171.19 o 
  12  14  16    31618.85    30378.12    359.45 o 
  14  14  16     5296.54     5005.62    187.02 o 
 -13  15  16       26.67      -26.37     66.82 o 
 -11  15  16     1642.89     1699.15    113.06 o 
  -9  15  16      318.36      175.01     55.93 o 
  -7  15  16     3438.70     3702.83    119.70 o 
  -5  15  16      704.27      498.23     61.21 o 
  -3  15  16     6834.09     6923.74    124.20 o 
  -1  15  16     2898.05     2361.49     82.41 o 
   1  15  16     3095.25     2690.78     86.12 o 
   3  15  16      958.58      574.55     45.33 o 
   5  15  16      150.25       56.78     40.62 o 
   7  15  16      286.98       75.96     41.01 o 
   9  15  16      324.88      218.35     52.72 o 
  11  15  16        6.18       56.16     67.32 o 
  13  15  16     3598.08     3667.91    164.11 o 
  15  15  16      902.80      752.63    100.29 o 
 -14  16  16     3947.57     4436.38    189.71 o 
 -12  16  16      465.73      272.60     75.75 o 
 -10  16  16     1557.11     1965.58    114.06 o 
  -8  16  16    17851.80    18464.53    266.29 o 
  -6  16  16     7294.36     6121.00    133.63 o 
  -4  16  16    17243.64    15297.25    207.12 o 
  -2  16  16     1432.86     1580.74     77.76 o 
   0  16  16      922.79      875.46     55.87 o 
   2  16  16      205.44      320.28     43.14 o 
   4  16  16     1283.70     1466.63     72.37 o 
   6  16  16      404.27      361.91     51.32 o 
   8  16  16     1713.71     1575.57     91.76 o 
  10  16  16      185.70      136.51     62.59 o 
  12  16  16     1895.95     1490.87    114.65 o 
  14  16  16     3029.02     2052.77    231.41 o 
  16  16  16     7857.92     7797.13    252.81 o 
 -15  17  16     1585.20     1457.14    121.37 o 
 -13  17  16     6919.16     7230.03    221.20 o 
 -11  17  16     1143.08     1216.48     99.71 o 
  -9  17  16      614.83      480.94     88.73 o 
  -7  17  16     1865.81     1811.01    106.84 o 
  -5  17  16     3752.72     3713.98    121.70 o 
  -3  17  16    21188.56    19909.26    235.15 o 
  -1  17  16     1236.40     1600.47     80.04 o 
   1  17  16     9398.86    10121.55    149.08 o 
   3  17  16    18586.35    16490.40    196.06 o 
   5  17  16     4648.80     4181.35    111.65 o 
   7  17  16     1438.42     1043.40     68.72 o 
   9  17  16       75.50       49.71     50.36 o 
  11  17  16     1616.52     1394.62    105.10 o 
  13  17  16     4059.13     3762.34    176.42 o 
  15  17  16       51.86      158.79     88.72 o 
  17  17  16     1863.21     2025.61    151.22 o 
 -16  18  16     1094.41     1087.68    119.34 o 
 -14  18  16     3668.17     3727.28    184.32 o 
 -12  18  16     8246.85     7879.60    227.38 o 
 -10  18  16     6455.58     6667.72    189.28 o 
  -8  18  16    17205.53    16801.99    267.11 o 
  -6  18  16      562.20      485.52     74.14 o 
  -4  18  16     6960.35     7045.52    149.23 o 
  -2  18  16    11389.90    10891.15    169.75 o 
   0  18  16     9963.35     9656.81    156.06 o 
   2  18  16     6775.48     6774.38    138.13 o 
   4  18  16       81.96       36.02     46.64 o 
   6  18  16     5115.51     4714.27    120.35 o 
   8  18  16      477.99      495.00     63.29 o 
  10  18  16     1930.46     2000.24    116.52 o 
  12  18  16     1017.30      836.46    108.89 o 
  14  18  16     1080.61     1135.46    141.88 o 
  16  18  16        9.24       71.35     92.53 o 
  18  18  16     2080.73     1545.91    161.66 o 
 -17  19  16      277.26      247.51    112.81 o 
 -15  19  16      621.94      699.01    112.93 o 
 -13  19  16     2309.19     2538.40    149.97 o 
 -11  19  16     1077.42      960.91    101.89 o 
  -9  19  16     4771.00     4980.78    173.75 o 
  -7  19  16     2168.37     2146.26    123.24 o 
  -5  19  16      386.21      382.21     76.19 o 
  -3  19  16     1530.40     1543.76     88.74 o 
  -1  19  16       63.01      123.42     44.44 o 
   1  19  16     6287.36     6047.74    143.33 o 
   3  19  16      472.39      293.45     55.65 o 
   5  19  16      193.23      111.58     49.26 o 
   7  19  16     1780.92     1586.94     96.10 o 
   9  19  16      285.98      345.26     72.60 o 
  11  19  16      189.43      143.77     65.24 o 
  13  19  16        1.41      100.78     94.05 o 
  15  19  16     2177.99     2201.61    147.29 o 
  17  19  16     1827.33     1838.81    175.59 o 
  19  19  16      300.94      396.31    133.17 o 
 -18  20  16      175.37      246.27    121.39 o 
 -16  20  16     1213.74     1136.43    155.45 o 
 -14  20  16    19462.74    19060.01    367.94 o 
 -12  20  16    20832.54    21052.15    363.28 o 
 -10  20  16      347.19      456.58     80.44 o 
  -8  20  16       14.53      -23.04     65.90 o 
  -6  20  16    20793.30    20559.91    315.31 o 
  -4  20  16     1786.81     2047.38    130.10 o 
  -2  20  16     1993.52     2127.85     98.28 o 
   0  20  16     4671.10     4662.70    128.57 o 
   2  20  16        2.74       30.77     46.62 o 
   4  20  16     2630.21     2621.26    111.89 o 
   6  20  16     9463.55     8882.45    186.87 o 
   8  20  16      368.11      431.61     81.09 o 
  10  20  16      588.00      545.52     85.34 o 
  12  20  16      260.69      368.86     83.03 o 
  14  20  16     1055.21     1121.12    129.22 o 
  16  20  16       81.07       -8.39    107.50 o 
  18  20  16     4491.05     4503.31    241.63 o 
 -17  21  16       20.66     -101.54    101.54 o 
 -15  21  16       23.53      163.34    104.06 o 
 -13  21  16     1830.69     1842.05    157.94 o 
 -11  21  16       68.66       65.92     80.36 o 
  -9  21  16     2732.95     2769.55    156.93 o 
  -7  21  16      655.25      473.39     83.44 o 
  -5  21  16     2578.47     2607.20    140.34 o 
  -3  21  16      136.96      153.11     63.68 o 
  -1  21  16      208.98      218.90     54.88 o 
   1  21  16    13180.31    12863.38    205.64 o 
   3  21  16     1642.39     1625.53    102.69 o 
   5  21  16      836.75      752.71     80.08 o 
   7  21  16        5.14       43.93     64.55 o 
   9  21  16     1758.36     2379.40    144.33 o 
  11  21  16      123.15      245.50     84.71 o 
  13  21  16     2286.41     2540.22    178.92 o 
  15  21  16      537.59      191.82    111.84 o 
  17  21  16     1016.24      627.92    108.33 o 
 -16  22  16      768.11      524.70    142.19 o 
 -14  22  16     2549.49     2402.23    175.40 o 
 -12  22  16       51.73      147.65     92.06 o 
 -10  22  16     4594.58     4537.47    185.55 o 
  -8  22  16     6663.05     7439.87    213.08 o 
  -6  22  16     1422.07     1626.89    113.37 o 
  -4  22  16     1600.69     1552.08    122.83 o 
  -2  22  16     1017.18      979.48     89.75 o 
   0  22  16       37.28       57.79     52.67 o 
   2  22  16      265.52      260.10     65.48 o 
   4  22  16      775.34      521.41     86.08 o 
   6  22  16     1127.63     1399.67    110.89 o 
   8  22  16     1005.82     1235.11    116.81 o 
  10  22  16       84.71      168.84    120.20 o 
  12  22  16       11.97      228.69    111.79 o 
  14  22  16      104.07      461.87    193.33 o 
  16  22  16      840.16     1193.00    177.02 o 
 -13  23  16      285.92      295.98     97.63 o 
 -11  23  16     1073.18      959.20    131.06 o 
  -9  23  16      183.03      294.60     97.62 o 
  -7  23  16       97.67      250.65     80.44 o 
  -5  23  16     4235.05     4501.78    181.55 o 
  -3  23  16      315.94      458.28     98.04 o 
  -1  23  16     1085.38     1191.05    118.21 o 
   1  23  16     1672.94     1747.26    129.76 o 
   3  23  16      105.46      247.36     74.24 o 
   5  23  16     3428.56     3166.34    157.08 o 
   7  23  16       99.95      224.16     80.36 o 
   9  23  16       85.76      172.92    108.58 o 
  11  23  16      399.34      395.16    156.35 o 
  13  23  16      368.37      358.27    147.56 o 
 -12  24  16     4930.99     4860.59    233.01 o 
 -10  24  16     2223.56     2297.64    183.97 o 
  -8  24  16     1616.12     1595.24    141.55 o 
  -6  24  16        8.70      175.25     97.79 o 
  -4  24  16     4462.39     4742.86    179.60 o 
  -2  24  16      830.98      787.11    108.98 o 
   0  24  16      387.93      365.75     90.82 o 
   2  24  16     1287.12     1343.61    131.28 o 
   4  24  16      706.79      806.42     99.83 o 
   6  24  16      185.87      303.21    140.74 o 
   8  24  16      188.51      320.22    112.60 o 
  10  24  16     5955.63     6336.44    288.22 o 
  12  24  16     6014.65     6640.85    327.85 o 
 -11  25  16      158.33      408.02    146.05 o 
  -9  25  16        2.75      128.72    118.88 o 
  -7  25  16      255.95      212.42    112.33 o 
  -5  25  16      573.77      615.91    116.28 o 
  -3  25  16       30.69      368.70    118.54 o 
  -1  25  16     1443.31     1935.81    165.91 o 
   1  25  16       39.75       47.28    110.76 o 
   3  25  16      168.85      224.39    119.59 o 
   5  25  16        5.54      138.87    106.64 o 
   7  25  16      180.03      233.09    110.21 o 
   9  25  16        9.65      270.96    132.29 o 
  11  25  16     1040.70     1170.38    221.42 o 
  -8  26  16       61.19      161.64    131.87 o 
  -6  26  16     1381.06     1860.84    153.41 o 
  -4  26  16     3774.06     4293.52    227.19 o 
  -2  26  16     3567.88     3166.38    202.50 o 
   0  26  16      395.19      275.71    122.64 o 
   2  26  16       11.68      118.87    116.34 o 
   4  26  16      423.80      465.05    141.83 o 
   6  26  16      662.70     1085.95    165.35 o 
   8  26  16     5268.41     6424.02    319.21 o 
  -3  27  16       50.73      289.24    101.55 o 
  -1  27  16      238.03      408.74    145.01 o 
   1  27  16       11.29      226.48    116.14 o 
   3  27  16        4.01       61.13    125.19 o 
   0   1  17     6281.64     7382.66     60.14 o 
  -1   2  17    38561.35    43366.81    179.43 o 
   1   2  17    36525.09    39294.30    174.51 o 
  -2   3  17     1702.03     2663.24     43.85 o 
   0   3  17     2396.60     1943.51     33.90 o 
   2   3  17     5898.86     6476.66     60.14 o 
  -3   4  17     3824.37     5436.54     64.84 o 
  -1   4  17    71289.81    77202.67    328.76 o 
   1   4  17    32248.68    36698.51    173.49 o 
   3   4  17     1532.42     2082.08     43.03 o 
  -4   5  17      475.25      243.75     19.81 o 
  -2   5  17     1187.28     1971.92     40.53 o 
   0   5  17        1.25        9.42     13.52 o 
   2   5  17    40187.55    40714.27    205.89 o 
   4   5  17     5844.04     7422.44     73.14 o 
  -5   6  17     2599.51     2134.51     48.00 o 
  -3   6  17     1007.21     1630.86     39.57 o 
  -1   6  17     6400.61     6355.97     71.37 o 
   1   6  17       97.91       84.30     21.17 o 
   3   6  17      275.36      562.79     28.13 o 
   5   6  17    31544.76    38528.57    206.99 o 
  -6   7  17     1574.57     1535.04     49.10 o 
  -4   7  17      217.49      101.08     21.57 o 
  -2   7  17      515.38      468.64     28.54 o 
   0   7  17     1142.30      928.31     38.43 o 
   2   7  17      449.86      800.78     37.01 o 
   4   7  17    11778.62    12662.87    105.22 o 
   6   7  17       24.17      190.19     24.87 o 
  -7   8  17      289.98      166.42     26.54 o 
  -5   8  17    21613.79    21384.15    154.06 o 
  -3   8  17    10668.29    12395.35    102.32 o 
  -1   8  17    20447.85    23167.68    169.01 o 
   1   8  17     1405.38     1419.17     49.65 o 
   3   8  17     1154.66      768.54     35.14 o 
   5   8  17    10525.84    12584.22    111.60 o 
   7   8  17     3497.00     4754.69     74.25 o 
  -8   9  17    14631.24    13993.45    135.30 o 
  -6   9  17     4990.34     5940.47     89.19 o 
  -4   9  17     3259.71     3980.08     65.95 o 
  -2   9  17     5246.71     5800.97     68.97 o 
   0   9  17      261.81      409.25     32.97 o 
   2   9  17      748.53      962.78     32.75 o 
   4   9  17     4017.61     3817.60     66.20 o 
   6   9  17    10530.84    10555.51    109.00 o 
   8   9  17    27550.66    27961.94    202.39 o 
  -9  10  17       16.34        7.66     34.67 o 
  -7  10  17        5.65       -3.32     30.09 o 
  -5  10  17    45757.27    49625.73    284.33 o 
  -3  10  17     1117.45     1424.80     48.84 o 
  -1  10  17       17.05       26.77     23.09 o 
   1  10  17      837.31      802.70     32.51 o 
   3  10  17    13250.35    14391.71    120.07 o 
   5  10  17     5815.16     5782.93     82.51 o 
   7  10  17     8668.11     7485.68     97.04 o 
   9  10  17     5145.06     5313.78     97.23 o 
 -10  11  17     4149.45     4362.66    103.13 o 
  -8  11  17     3583.60     3129.95     90.60 o 
  -6  11  17      168.82      130.78     46.92 o 
  -4  11  17      318.23      333.68     33.06 o 
  -2  11  17      720.91      950.47     42.96 o 
   0  11  17       56.07       36.01     22.50 o 
   2  11  17     4850.58     5175.13    104.70 o 
   4  11  17     2394.73     2521.71     64.07 o 
   6  11  17      623.93      694.37     41.50 o 
   8  11  17     2883.20     2853.53     81.57 o 
  10  11  17     1678.33     1796.82     80.33 o 
 -11  12  17       93.25       70.39     49.54 o 
  -9  12  17     7428.38     6962.42    133.18 o 
  -7  12  17      848.80      821.90     60.65 o 
  -5  12  17     5059.63     5190.98     92.19 o 
  -3  12  17      111.74       37.23     27.70 o 
  -1  12  17      472.89      531.08     35.77 o 
   1  12  17     2562.71     2776.64     63.70 o 
   3  12  17      901.14      948.50     42.98 o 
   5  12  17      635.28      473.61     40.25 o 
   7  12  17    20828.11    21149.11    199.39 o 
   9  12  17        0.76      -10.76     37.64 o 
  11  12  17    16992.39    16094.89    229.54 o 
 -12  13  17      496.12      476.85     85.60 o 
 -10  13  17     3375.47     3596.80    120.97 o 
  -8  13  17     5803.27     5938.28    131.30 o 
  -6  13  17     5981.90     6160.07    121.19 o 
  -4  13  17     2214.99     2080.02     71.06 o 
  -2  13  17     3253.83     3475.73     79.27 o 
   0  13  17      840.20      639.07     43.73 o 
   2  13  17     3686.74     3727.23     81.84 o 
   4  13  17    10299.61    11149.80    121.85 o 
   6  13  17      105.03      101.79     37.53 o 
   8  13  17     1764.42     1569.80     83.09 o 
  10  13  17    10383.18     9762.88    159.00 o 
  12  13  17       12.78      -62.39     62.39 o 
 -13  14  17     3045.63     3122.65    171.71 o 
 -11  14  17      180.49       78.88     56.33 o 
  -9  14  17     1156.79      991.92     78.33 o 
  -7  14  17     8379.43     7906.00    144.41 o 
  -5  14  17     3487.13     2911.86     86.77 o 
  -3  14  17      975.77      846.87     56.69 o 
  -1  14  17       53.91       25.46     37.58 o 
   1  14  17     1404.48     1736.00     60.61 o 
   3  14  17     7601.00     6821.06     97.51 o 
   5  14  17     2567.07     2078.09     69.11 o 
   7  14  17     4405.99     4858.76    117.57 o 
   9  14  17      156.02      248.45     53.03 o 
  11  14  17     3014.45     2903.31    126.79 o 
  13  14  17     3054.65     3028.94    145.55 o 
 -14  15  17     1871.59     1610.20    126.21 o 
 -12  15  17     3978.53     3999.68    180.53 o 
 -10  15  17      141.07      149.51     67.55 o 
  -8  15  17      257.63       93.70     48.68 o 
  -6  15  17     4162.05     3789.02    120.25 o 
  -4  15  17     4467.22     3927.28    115.73 o 
  -2  15  17     1845.31     1590.12     68.74 o 
   0  15  17     3869.76     3636.13     86.44 o 
   2  15  17       55.06      132.76     33.56 o 
   4  15  17    18528.52    18643.70    184.20 o 
   6  15  17      939.24      825.91     64.07 o 
   8  15  17     2644.43     2495.93     89.54 o 
  10  15  17      752.29      553.78     73.41 o 
  12  15  17     3716.24     3975.78    162.57 o 
  14  15  17     3205.65     3425.93    158.06 o 
 -15  16  17     5953.83     6554.83    218.93 o 
 -13  16  17     3006.52     2939.90    177.13 o 
 -11  16  17     3903.69     3943.67    160.76 o 
  -9  16  17       48.49       63.04     57.95 o 
  -7  16  17       69.49       61.94     49.31 o 
  -5  16  17       18.88       22.49     41.26 o 
  -3  16  17     9521.94     9406.25    157.50 o 
  -1  16  17     5874.89     5181.43    108.29 o 
   1  16  17      889.22     1101.24     58.74 o 
   3  16  17     7269.04     8489.61    132.16 o 
   5  16  17    11149.49    10400.64    153.45 o 
   7  16  17    11171.38    10175.97    151.95 o 
   9  16  17     5778.56     6115.27    143.46 o 
  11  16  17      872.53      714.62     94.52 o 
  13  16  17      992.21      872.67    106.88 o 
  15  16  17      343.55      476.11     98.38 o 
 -16  17  17       49.92       17.91     75.18 o 
 -14  17  17        2.88      -71.74     91.31 o 
 -12  17  17     2044.09     2148.42    132.85 o 
 -10  17  17     2504.28     2541.09    130.16 o 
  -8  17  17      313.92      199.12     65.31 o 
  -6  17  17       32.86      -16.25     42.10 o 
  -4  17  17     8212.35     7685.28    314.05 o 
  -2  17  17     1490.94     1252.90     73.70 o 
   0  17  17      146.42       87.28     43.24 o 
   2  17  17     5439.88     5424.86    117.66 o 
   4  17  17     1314.42     1476.70     76.33 o 
   6  17  17      464.75      451.25     52.51 o 
   8  17  17      105.58      183.07     56.24 o 
  10  17  17      736.98      813.17     85.43 o 
  12  17  17     1604.64     1702.08    121.87 o 
  14  17  17       18.62       61.28     83.51 o 
  16  17  17     1829.57     2083.63    170.95 o 
 -17  18  17     2284.05     2717.88    190.41 o 
 -15  18  17       53.01      -31.02     75.79 o 
 -13  18  17     1167.40     1204.08    116.31 o 
 -11  18  17      644.37      556.42     90.90 o 
  -9  18  17      186.58      193.15     63.06 o 
  -7  18  17      203.07      137.47     64.20 o 
  -5  18  17      499.65      364.14     71.28 o 
  -3  18  17     6936.40     7076.30    142.41 o 
  -1  18  17     9465.22     9589.21    216.16 o 
   1  18  17     2811.46     2556.13     94.97 o 
   3  18  17      229.39      109.66     46.48 o 
   5  18  17       14.19       45.50     45.85 o 
   7  18  17        0.71       -9.87     48.38 o 
   9  18  17    11298.38    10298.07    343.17 o 
  11  18  17     2906.87     3106.42    144.83 o 
  13  18  17       91.29       70.10     83.36 o 
  15  18  17       19.49      -69.74     69.74 o 
  17  18  17      875.92      986.43    140.27 o 
 -18  19  17     1665.27     1737.24    167.77 o 
 -16  19  17       10.48       81.24     94.90 o 
 -14  19  17     1189.39     1179.95    117.49 o 
 -12  19  17     3964.93     3919.72    176.56 o 
 -10  19  17      323.25      414.76    112.98 o 
  -8  19  17      250.24      356.18     74.32 o 
  -6  19  17     3212.23     2902.55    136.05 o 
  -4  19  17     3214.24     2948.19    119.62 o 
  -2  19  17      134.20      135.20     48.58 o 
   0  19  17      184.89      170.14     48.65 o 
   2  19  17      810.18      659.17     69.28 o 
   4  19  17     1420.50     1539.70     87.24 o 
   6  19  17      838.58      643.22     81.02 o 
   8  19  17     1498.37     1254.81     99.73 o 
  10  19  17      406.27      371.61     75.63 o 
  12  19  17     1537.88     1593.98    134.35 o 
  14  19  17    13639.07    13075.94    290.14 o 
  16  19  17     3386.63     3014.82    206.38 o 
  18  19  17     2877.13     2876.24    201.55 o 
 -17  20  17      221.62      215.77    135.85 o 
 -15  20  17      176.16      237.54    107.29 o 
 -13  20  17      965.20      925.09    132.14 o 
 -11  20  17       51.89       94.54     71.48 o 
  -9  20  17      751.29      779.87     97.68 o 
  -7  20  17       15.19       64.64     63.60 o 
  -5  20  17      482.01      302.23     67.53 o 
  -3  20  17      217.50      181.73     56.77 o 
  -1  20  17     1551.32     1314.11     81.47 o 
   1  20  17       85.60      157.89     62.62 o 
   3  20  17     1318.43     1376.85     87.42 o 
   5  20  17     5147.20     5439.34    154.96 o 
   7  20  17     1771.92     1756.13    114.28 o 
   9  20  17      596.45      370.98     83.68 o 
  11  20  17       40.25      114.44     68.20 o 
  13  20  17     2455.92     2422.83    143.88 o 
  15  20  17        1.97       42.23     89.76 o 
  17  20  17       28.20      133.31    171.74 o 
 -16  21  17     2345.90     2510.82    177.03 o 
 -14  21  17      575.52      584.69    119.35 o 
 -12  21  17       74.87      106.89    100.54 o 
 -10  21  17      873.21      975.04    111.80 o 
  -8  21  17      958.82      916.20     99.43 o 
  -6  21  17      904.89      826.95     92.84 o 
  -4  21  17     1552.81     1255.87    101.47 o 
  -2  21  17      156.51       55.56     56.09 o 
   0  21  17      102.76      140.29     57.50 o 
   2  21  17     1156.49      943.02     82.44 o 
   4  21  17     2598.36     2753.71    130.68 o 
   6  21  17       13.39      125.96     66.78 o 
   8  21  17     1371.44     1351.83    115.33 o 
  10  21  17       76.12      117.80     89.86 o 
  12  21  17       12.85       33.40    103.86 o 
  14  21  17      126.67     -110.79    110.79 o 
  16  21  17        6.55       16.30    123.85 o 
 -15  22  17      483.17      474.97    119.30 o 
 -13  22  17     2129.92     1908.51    181.23 o 
 -11  22  17        8.16       61.26     95.33 o 
  -9  22  17     5058.63     5316.91    192.51 o 
  -7  22  17     1150.25     1060.22    106.37 o 
  -5  22  17     4528.94     3763.23    161.48 o 
  -3  22  17     2103.87     2151.05    119.49 o 
  -1  22  17      963.53      894.86     95.36 o 
   1  22  17     1520.01     1646.40    101.40 o 
   3  22  17      642.71      686.80     86.65 o 
   5  22  17     1832.23     1810.40    123.23 o 
   7  22  17     3609.12     3570.58    170.78 o 
   9  22  17        4.05       -1.90     71.84 o 
  11  22  17      380.48      626.31    119.80 o 
  13  22  17      376.94      398.00    151.96 o 
  15  22  17      157.90     -105.15    181.74 o 
 -14  23  17      768.10      863.85    133.54 o 
 -12  23  17      158.92      428.87    114.25 o 
 -10  23  17     1199.90     1289.88    142.93 o 
  -8  23  17      350.63      474.07    101.50 o 
  -6  23  17     5085.83     4656.85    272.81 o 
  -4  23  17      235.98      274.82     74.29 o 
  -2  23  17        7.08       13.42     74.02 o 
   0  23  17        2.53       77.06     73.54 o 
   2  23  17      812.85      745.69     90.46 o 
   4  23  17      344.27      463.36     83.60 o 
   6  23  17     1505.81     1646.35    127.54 o 
   8  23  17      637.91      781.95    123.83 o 
  10  23  17     1151.19     1599.65    163.55 o 
  12  23  17        5.30       -3.85    130.61 o 
  14  23  17        6.42       -6.13    137.05 o 
 -11  24  17       62.89       22.09    108.03 o 
  -9  24  17      116.63      505.68    112.90 o 
  -7  24  17      102.30      366.61    108.20 o 
  -5  24  17     2896.96     2827.44    167.04 o 
  -3  24  17     6641.38     7028.28    214.26 o 
  -1  24  17      588.35      510.36     95.04 o 
   1  24  17     1249.85     1370.43    126.57 o 
   3  24  17       66.92       37.56     94.98 o 
   5  24  17       97.79      257.93    103.42 o 
   7  24  17     1693.37     2037.23    171.92 o 
   9  24  17       25.80      140.30    118.43 o 
  11  24  17      321.46      500.47    134.21 o 
 -10  25  17      552.24      901.47    132.92 o 
  -8  25  17       29.80       54.95    115.30 o 
  -6  25  17     1188.81     1261.02    123.07 o 
  -4  25  17     2172.02     2158.35    171.73 o 
  -2  25  17     2078.40     2079.55    172.28 o 
   0  25  17       15.97       31.28    104.97 o 
   2  25  17     1215.83     1152.40    154.19 o 
   4  25  17      504.38      568.14    134.92 o 
   6  25  17        3.95      267.17    111.00 o 
   8  25  17      293.97      847.35    156.59 o 
  10  25  17      195.73      481.47    146.15 o 
  -7  26  17        5.70       84.97     91.29 o 
  -5  26  17      331.18      649.55    131.10 o 
  -3  26  17     1474.06     1327.56    155.25 o 
  -1  26  17      382.40      391.46    120.70 o 
   1  26  17      564.33      827.66    143.74 o 
   3  26  17       20.68      175.05    126.29 o 
   5  26  17       26.71      147.35    146.18 o 
   7  26  17      916.45     1033.06    164.55 o 
  -2  27  17      428.47      512.11    141.79 o 
   0  27  17     2160.07     2187.90    190.88 o 
   2  27  17      254.07      289.34    143.32 o 
   1   1  18      192.79      207.11     17.70 o 
   0   2  18    11791.89    12899.74     84.37 o 
   2   2  18     5223.54     6156.34     56.19 o 
  -1   3  18     2930.41     2911.77     44.88 o 
   1   3  18     1006.50     1272.61     31.52 o 
   3   3  18     2923.77     3322.84     50.14 o 
  -2   4  18     1917.40     2008.94     40.81 o 
   0   4  18    12611.76    12733.05     91.42 o 
   2   4  18       91.17       85.63     16.73 o 
   4   4  18    13292.90    13568.37    100.83 o 
  -3   5  18      143.25       99.59     19.99 o 
  -1   5  18      751.93      947.83     31.64 o 
   1   5  18      794.12     1146.49     33.11 o 
   3   5  18     4478.12     4241.57     56.53 o 
   5   5  18    25724.16    25160.73    157.07 o 
  -4   6  18     9807.69    11304.54     95.71 o 
  -2   6  18     1947.87     1494.00     37.46 o 
   0   6  18       57.83      -17.26     17.26 o 
   2   6  18    19794.36    23735.42    150.12 o 
   4   6  18     5116.36     5273.10     65.03 o 
   6   6  18     1378.59     1537.71     47.57 o 
  -5   7  18     4596.31     4814.37     69.93 o 
  -3   7  18    11826.83    11375.73    102.51 o 
  -1   7  18     7938.16     7981.75     98.84 o 
   1   7  18    25320.08    25114.15    173.98 o 
   3   7  18     6710.60     5688.95     72.07 o 
   5   7  18      679.53      561.79     32.59 o 
   7   7  18     3495.81     3494.66     62.25 o 
  -6   8  18     2962.29     2795.67     79.17 o 
  -4   8  18     8097.45     7871.19     88.85 o 
  -2   8  18       17.66       24.29     17.68 o 
   0   8  18     2500.21     2448.88     63.41 o 
   2   8  18      133.75      139.29     27.11 o 
   4   8  18       11.56       23.27     20.61 o 
   6   8  18     1132.20     1284.78     47.30 o 
   8   8  18     1378.14     1609.18     54.53 o 
  -7   9  18      751.60      788.49     48.32 o 
  -5   9  18     8760.05     8239.19    104.82 o 
  -3   9  18       25.27      -14.26     21.42 o 
  -1   9  18    23278.44    24023.58    176.76 o 
   1   9  18    11222.78    10639.23    113.78 o 
   3   9  18    27685.37    28115.27    185.46 o 
   5   9  18    39769.70    38063.22    232.95 o 
   7   9  18     6338.80     5478.23     83.66 o 
   9   9  18     3633.61     3105.28     79.13 o 
  -8  10  18     2107.72     1748.82     71.13 o 
  -6  10  18      565.02      771.07     44.23 o 
  -4  10  18     6961.67     6981.09     95.74 o 
  -2  10  18      368.68      528.95     30.99 o 
   0  10  18     7515.94     8076.25    106.30 o 
   2  10  18       17.10       21.26     18.51 o 
   4  10  18     2763.09     2933.54     64.66 o 
   6  10  18     1954.45     1897.34     57.81 o 
   8  10  18       84.00      113.48     34.03 o 
  10  10  18      488.87      440.19     52.84 o 
  -9  11  18     2701.18     2522.18     95.92 o 
  -7  11  18     5028.71     3791.96    102.80 o 
  -5  11  18     8382.11     8151.50    110.47 o 
  -3  11  18     1185.44     1196.05     48.55 o 
  -1  11  18    16896.73    17202.94    142.72 o 
   1  11  18     5372.63     5166.67     74.16 o 
   3  11  18     4957.19     4360.23     71.12 o 
   5  11  18    19262.60    18433.90    155.32 o 
   7  11  18     7415.59     6430.95    105.61 o 
   9  11  18     8388.81     7026.00    124.31 o 
  11  11  18     8455.44     8349.24    146.80 o 
 -10  12  18      659.95      535.10     76.40 o 
  -8  12  18     1575.56     1627.20     77.99 o 
  -6  12  18     8226.53     8388.45    139.01 o 
  -4  12  18    31288.49    30420.09    222.93 o 
  -2  12  18     3181.17     3183.25     72.45 o 
   0  12  18       41.77       21.18     23.82 o 
   2  12  18     1065.18     1160.51     44.25 o 
   4  12  18     5557.11     6175.68     88.03 o 
   6  12  18     9613.05     9193.61    119.15 o 
   8  12  18    22946.15    21093.73    204.69 o 
  10  12  18       22.00       -5.37     46.61 o 
  12  12  18      334.72      311.17     67.13 o 
 -11  13  18     2209.56     1975.54    107.40 o 
  -9  13  18      754.40      662.99     67.73 o 
  -7  13  18    18400.51    17095.41    201.41 o 
  -5  13  18     3358.90     3620.35    101.63 o 
  -3  13  18      779.78      816.00     55.64 o 
  -1  13  18     2636.63     2047.42     62.53 o 
   1  13  18    76918.23    78560.12    409.82 o 
   3  13  18    44081.14    41540.34    261.31 o 
   5  13  18       94.58       71.63     30.44 o 
   7  13  18     7322.56     7230.28    129.96 o 
   9  13  18     1510.73     1497.27     87.77 o 
  11  13  18      623.51      403.55     74.82 o 
  13  13  18      762.85      656.25     81.91 o 
 -12  14  18      157.44      190.40     79.67 o 
 -10  14  18     7332.44     7020.95    243.96 o 
  -8  14  18     3420.62     3122.91    116.55 o 
  -6  14  18       33.80      -22.86     33.18 o 
  -4  14  18     1901.66     2081.39     76.79 o 
  -2  14  18     1603.23     1588.80     61.40 o 
   0  14  18     2325.50     1900.66     61.21 o 
   2  14  18      677.61      990.49     49.35 o 
   4  14  18      542.61      449.57     39.09 o 
   6  14  18    10543.33    10640.22    146.17 o 
   8  14  18      439.66      556.30     61.27 o 
  10  14  18      169.47      144.40     51.19 o 
  12  14  18     2057.77     1879.22    119.27 o 
  14  14  18      834.28      640.04     90.96 o 
 -13  15  18     1870.19     1677.20    123.18 o 
 -11  15  18      355.44      260.68     76.87 o 
  -9  15  18      383.90      386.11     64.61 o 
  -7  15  18    11613.28    11436.82    184.38 o 
  -5  15  18     4186.12     4510.89    120.79 o 
  -3  15  18      355.45      124.12     36.43 o 
  -1  15  18     3719.19     3672.98     88.41 o 
   1  15  18    15858.40    14336.01    149.31 o 
   3  15  18    31938.93    30656.77    238.93 o 
   5  15  18    17388.60    18454.00    196.04 o 
   7  15  18     3736.89     3767.78    104.07 o 
   9  15  18     4766.55     4653.43    135.10 o 
  11  15  18    16803.75    16073.12    258.40 o 
  13  15  18       48.07       -7.86     68.45 o 
  15  15  18       28.83      -58.47     58.91 o 
 -14  16  18      205.41       92.09     77.86 o 
 -12  16  18     5907.95     6258.00    205.99 o 
 -10  16  18     1912.94     1566.17    110.20 o 
  -8  16  18     1053.81      964.30     82.43 o 
  -6  16  18      100.44      110.01     40.88 o 
  -4  16  18     2571.89     2679.78    130.19 o 
  -2  16  18    21540.06    19472.83    219.21 o 
   0  16  18     1240.43     1066.37     57.80 o 
   2  16  18     2521.20     2233.24     73.47 o 
   4  16  18      743.01      719.78     58.73 o 
   6  16  18     7429.40     6882.10    128.21 o 
   8  16  18      423.55      519.36     62.29 o 
  10  16  18     1549.11     1658.50    109.24 o 
  12  16  18      360.87      203.30     82.28 o 
  14  16  18      759.30      916.32    108.90 o 
  16  16  18     5429.24     5712.72    216.59 o 
 -15  17  18       52.31      146.55     80.34 o 
 -13  17  18     2787.75     2551.98    139.50 o 
 -11  17  18      881.53      828.65     98.01 o 
  -9  17  18     2112.70     1924.19    113.60 o 
  -7  17  18       20.23       25.06     53.20 o 
  -5  17  18      462.62      404.19     59.48 o 
  -3  17  18    10821.92    10270.55    183.25 o 
  -1  17  18    12349.26    12046.61    173.79 o 
   1  17  18     3624.16     3771.57    105.13 o 
   3  17  18     1636.95     1911.64     85.11 o 
   5  17  18      408.84      325.27     48.40 o 
   7  17  18     8903.28     8907.80    200.40 o 
   9  17  18    37434.42    36436.79    373.40 o 
  11  17  18        1.07       51.20     69.52 o 
  13  17  18     1695.45     1786.73    135.28 o 
  15  17  18    14023.50    12891.01    381.30 o 
  17  17  18     2254.58     2043.37    161.44 o 
 -16  18  18    16484.09    16875.05    393.32 o 
 -14  18  18       47.03      164.42     84.53 o 
 -12  18  18        5.86       71.88     81.49 o 
 -10  18  18     1348.22     1338.34    117.56 o 
  -8  18  18     3951.79     3815.18    148.89 o 
  -6  18  18      420.40      370.33     66.32 o 
  -4  18  18      312.68      204.86     54.44 o 
  -2  18  18     1089.12      972.80     71.47 o 
   0  18  18    12467.77    12074.65    199.76 o 
   2  18  18     2738.40     2652.63     97.09 o 
   4  18  18     1044.39     1006.50     72.39 o 
   6  18  18      112.50       89.76     50.72 o 
   8  18  18     1549.36     1554.62    103.04 o 
  10  18  18       30.69      -12.10     57.65 o 
  12  18  18     3096.41     3222.60    157.02 o 
  14  18  18    11251.79    10797.65    264.66 o 
  16  18  18        0.85      -35.28     83.64 o 
  18  18  18       40.07       65.21    107.00 o 
 -17  19  18     2301.70     2308.30    180.45 o 
 -15  19  18     3447.71     3172.59    203.24 o 
 -13  19  18     1983.26     1744.83    134.68 o 
 -11  19  18      562.19      592.40     92.62 o 
  -9  19  18      505.54      705.68     87.44 o 
  -7  19  18       12.46      101.42     62.30 o 
  -5  19  18     2986.37     2548.91    130.85 o 
  -3  19  18        0.29       44.23     47.33 o 
  -1  19  18     1235.16     1187.45     71.81 o 
   1  19  18     2955.35     3363.16    113.14 o 
   3  19  18    20402.10    21304.45    280.57 o 
   5  19  18     3125.50     3349.37    118.92 o 
   7  19  18     5492.04     5952.52    174.10 o 
   9  19  18       55.69       19.89     59.13 o 
  11  19  18     5682.92     5911.37    194.25 o 
  13  19  18     8483.91     8025.93    328.35 o 
  15  19  18      175.53      102.30     96.60 o 
  17  19  18      519.19      412.83    137.43 o 
  19  19  18     4045.20     4355.95    238.03 o 
 -18  20  18     1078.74     1123.04    150.51 o 
 -16  20  18      821.35      693.26    150.35 o 
 -14  20  18     1770.52     1830.67    152.60 o 
 -12  20  18      197.51      242.68     95.89 o 
 -10  20  18      414.70      321.25     83.28 o 
  -8  20  18     1378.09     1280.30    106.82 o 
  -6  20  18      279.84      243.21     70.62 o 
  -4  20  18      247.08      150.09     62.46 o 
  -2  20  18     5713.43     5463.21    146.89 o 
   0  20  18     1554.62     1594.25     93.11 o 
   2  20  18     2362.93     2447.76    111.52 o 
   4  20  18       78.45      115.24     52.36 o 
   6  20  18     7773.74     7467.06    185.38 o 
   8  20  18      584.18      485.62     84.66 o 
  10  20  18      114.76      278.03     77.61 o 
  12  20  18        5.47       87.67     75.37 o 
  14  20  18     4509.00     5400.37    254.64 o 
  16  20  18    13399.94    11236.67   1304.82 o 
  18  20  18     1121.31     1132.63    163.31 o 
 -17  21  18      604.15      534.49    307.86 o 
 -15  21  18      199.94      401.84    112.46 o 
 -13  21  18      300.99      425.99    107.78 o 
 -11  21  18     1962.71     2083.48    155.27 o 
  -9  21  18     3694.69     3622.71    163.11 o 
  -7  21  18     3814.73     3683.49    160.61 o 
  -5  21  18     1664.26     1585.83    120.34 o 
  -3  21  18      846.01      985.29     91.63 o 
  -1  21  18     1454.24     1264.58     87.41 o 
   1  21  18       43.02      -14.78     54.08 o 
   3  21  18      805.25      698.58     80.50 o 
   5  21  18       39.61      149.80     60.18 o 
   7  21  18     4511.84     4552.70    169.84 o 
   9  21  18      104.89      217.56     73.30 o 
  11  21  18    13120.47    13305.20    282.36 o 
  13  21  18     6704.36     6507.22    315.65 o 
  15  21  18      423.82      318.66    124.17 o 
  17  21  18       20.94      386.44    462.40 o 
 -14  22  18      791.62     1024.54    137.27 o 
 -12  22  18      360.85      455.52     94.15 o 
 -10  22  18      769.88      626.45    119.94 o 
  -8  22  18      647.49      643.30    121.71 o 
  -6  22  18     9086.21     9173.91    275.05 o 
  -4  22  18        8.34       62.10     68.29 o 
  -2  22  18      466.52      315.09     76.00 o 
   0  22  18     1286.46     1335.81     94.82 o 
   2  22  18    16627.53    16772.74    262.49 o 
   4  22  18      928.52      543.54     89.18 o 
   6  22  18      656.95      571.18    117.47 o 
   8  22  18     2925.62     3252.54    222.19 o 
  10  22  18     7367.68     8243.94    275.24 o 
  12  22  18    27123.40    26842.94    540.12 o 
  14  22  18        7.82      174.99    140.22 o 
 -13  23  18       63.16      210.90    131.56 o 
 -11  23  18        0.05      -80.89     94.85 o 
  -9  23  18      224.11      292.16    109.16 o 
  -7  23  18     1425.30     1544.62    138.21 o 
  -5  23  18     1930.16     1976.37    131.82 o 
  -3  23  18     1411.87     1319.84    110.14 o 
  -1  23  18      920.83      794.44     95.13 o 
   1  23  18      241.60      210.55     72.08 o 
   3  23  18      219.57      179.43     72.59 o 
   5  23  18     4068.08     4029.78    249.59 o 
   7  23  18     1969.00     1914.72    144.44 o 
   9  23  18        3.36      188.38    116.93 o 
  11  23  18        6.42      -22.64    131.16 o 
  13  23  18     8882.04     8839.13    355.74 o 
 -12  24  18      739.58      797.74    171.60 o 
 -10  24  18     2562.95     2436.50    177.14 o 
  -8  24  18      620.45      551.03    113.69 o 
  -6  24  18      491.22      566.69    103.67 o 
  -4  24  18       10.63      102.82     92.08 o 
  -2  24  18     2518.13     2634.77    158.08 o 
   0  24  18      188.56      122.70     80.37 o 
   2  24  18        9.88       56.24    101.72 o 
   4  24  18      273.45      233.96     96.02 o 
   6  24  18       57.81      285.62    123.83 o 
   8  24  18      817.87      936.18    142.65 o 
  10  24  18     2666.16     3045.87    246.47 o 
  12  24  18      793.88      843.28    171.81 o 
  -9  25  18     7385.91     7257.99    268.63 o 
  -7  25  18     4316.79     3998.37    224.90 o 
  -5  25  18       42.94       70.33     91.94 o 
  -3  25  18     2669.38     2911.76    195.88 o 
  -1  25  18     1755.41     1942.70    169.04 o 
   1  25  18     1953.38     2024.42    183.62 o 
   3  25  18       16.71      248.57    128.60 o 
   5  25  18      743.38      719.22    143.50 o 
   7  25  18      541.94      431.06    135.09 o 
   9  25  18     1169.48     1481.77    178.32 o 
  -6  26  18       53.74      192.45    142.78 o 
  -4  26  18     6397.95     6964.66    286.72 o 
  -2  26  18     1391.94     1639.80    161.21 o 
   0  26  18     1239.06     1491.15    169.80 o 
   2  26  18        0.20      225.34    132.70 o 
   4  26  18      497.25      374.43    158.30 o 
   6  26  18       36.82      644.59    140.35 o 
  -1  27  18     1814.44     1678.40    332.39 o 
   1  27  18      162.40      299.15    376.83 o 
   0   1  19      341.68      401.88     22.00 o 
  -1   2  19    12919.10    13079.42     84.62 o 
   1   2  19    11576.87    11779.06     81.99 o 
  -2   3  19       24.18      -13.91     15.13 o 
   0   3  19     4587.71     5367.64     59.05 o 
   2   3  19      637.27      537.59     23.06 o 
  -3   4  19    11128.89    11105.30    100.61 o 
  -1   4  19     1421.63     1102.17     33.79 o 
   1   4  19     7531.79     8847.35     90.42 o 
   3   4  19       34.56      -11.01     16.57 o 
  -4   5  19      998.79      805.99     34.53 o 
  -2   5  19    39360.64    42519.68    215.55 o 
   0   5  19    21116.74    23434.33    145.12 o 
   2   5  19     4812.27     4288.01     56.28 o 
   4   5  19     1218.66     1215.05     38.64 o 
  -5   6  19    43882.94    43296.77    227.52 o 
  -3   6  19      692.79      613.31     29.95 o 
  -1   6  19     6187.66     5988.57     64.50 o 
   1   6  19    10136.56     9674.44     86.81 o 
   3   6  19    14346.43    15537.33    114.04 o 
   5   6  19    14609.27    14020.23    110.23 o 
  -6   7  19      150.11      259.30     28.76 o 
  -4   7  19      236.17      130.52     24.02 o 
  -2   7  19     3387.25     3025.90     58.11 o 
   0   7  19      193.18      439.01     32.12 o 
   2   7  19    23282.22    23832.67    167.29 o 
   4   7  19    25559.96    24908.03    161.56 o 
   6   7  19     4584.32     4036.78     66.23 o 
  -7   8  19     1912.62     1535.36     53.82 o 
  -5   8  19      498.36      548.56     35.01 o 
  -3   8  19      654.47      510.32     33.00 o 
  -1   8  19     9877.53     9315.81    109.25 o 
   1   8  19    25162.41    23851.83    174.85 o 
   3   8  19      324.89      202.62     23.80 o 
   5   8  19        3.39       25.62     25.97 o 
   7   8  19    16383.50    18237.73    148.91 o 
  -8   9  19    48120.67    45525.96    305.24 o 
  -6   9  19    20454.79    19940.10    164.17 o 
  -4   9  19     7056.75     6604.61     87.83 o 
  -2   9  19     8911.13     9242.62    121.19 o 
   0   9  19       19.45      -23.14     23.14 o 
   2   9  19       53.07       -0.19     24.68 o 
   4   9  19     2281.45     2016.27     56.95 o 
   6   9  19    11610.40    12831.76    127.49 o 
   8   9  19    57666.61    57377.20    361.48 o 
  -9  10  19    10153.97    10917.80    156.36 o 
  -7  10  19      203.12      105.47     38.89 o 
  -5  10  19    62091.50    60227.77    353.42 o 
  -3  10  19    15812.31    15281.20    141.33 o 
  -1  10  19     9574.00     8918.78    123.35 o 
   1  10  19    10006.41     9543.83    120.79 o 
   3  10  19    10189.74     9496.28    102.99 o 
   5  10  19      638.44     1063.51     47.38 o 
   7  10  19     4332.99     4547.24     88.07 o 
   9  10  19       24.12      115.63     40.88 o 
 -10  11  19     1450.34     1325.23     79.45 o 
  -8  11  19     7757.66     8081.89    145.03 o 
  -6  11  19     6172.13     5192.15    105.47 o 
  -4  11  19      550.04      567.47     44.63 o 
  -2  11  19        5.46        1.37     25.84 o 
   0  11  19      785.96      518.48     48.83 o 
   2  11  19     2371.08     2030.43     49.91 o 
   4  11  19      237.99      152.46     32.19 o 
   6  11  19     2369.39     2569.10     70.05 o 
   8  11  19        6.43       -3.12     38.25 o 
  10  11  19     1537.19      959.53     69.83 o 
 -11  12  19      397.06      231.45     59.35 o 
  -9  12  19      143.62      134.32     48.66 o 
  -7  12  19     4835.73     4297.34    113.83 o 
  -5  12  19    20065.88    17763.99    174.98 o 
  -3  12  19    16439.00    16016.46    148.27 o 
  -1  12  19    13812.31    14205.98    137.76 o 
   1  12  19     8040.62     7795.88    118.56 o 
   3  12  19     6891.73     6516.31     87.91 o 
   5  12  19    10615.72    10737.58    124.03 o 
   7  12  19     9093.46     9264.33    134.56 o 
   9  12  19      229.64      199.97     48.28 o 
  11  12  19      766.65      719.86     72.47 o 
 -12  13  19     2840.14     2623.40    134.12 o 
 -10  13  19     4254.46     3906.58    131.28 o 
  -8  13  19     7043.19     7036.03    147.13 o 
  -6  13  19    14486.22    15351.33    177.33 o 
  -4  13  19     2173.81     2141.31     68.09 o 
  -2  13  19        5.89        9.90     27.00 o 
   0  13  19     3987.38     3615.05     75.20 o 
   2  13  19     6961.37     7424.43     99.19 o 
   4  13  19     4340.21     5097.01     85.57 o 
   6  13  19     4757.06     4804.67    100.94 o 
   8  13  19    11626.96    11391.71    169.24 o 
  10  13  19     8154.26     7248.40    143.88 o 
  12  13  19     1317.92     1498.97    105.47 o 
 -13  14  19       16.19       40.65     68.47 o 
 -11  14  19     5261.23     4852.31    176.30 o 
  -9  14  19     1651.80     1525.86     88.37 o 
  -7  14  19    24399.02    22441.44    259.96 o 
  -5  14  19      488.74      504.83     47.50 o 
  -3  14  19    20134.49    19824.26    208.12 o 
  -1  14  19    24144.42    23621.60    196.07 o 
   1  14  19     7161.50     8062.60    106.81 o 
   3  14  19     1991.24     2272.59     66.66 o 
   5  14  19       75.00      -24.90     33.58 o 
   7  14  19      108.31       49.84     58.98 o 
   9  14  19      450.95      348.20     54.46 o 
  11  14  19      589.51      708.83     83.68 o 
  13  14  19        4.01      -38.85     56.19 o 
 -14  15  19       46.07       90.99     63.35 o 
 -12  15  19      253.13      213.11     62.89 o 
 -10  15  19     1282.37      903.77    102.96 o 
  -8  15  19      807.37      845.28     75.21 o 
  -6  15  19     1615.30     1832.21     93.45 o 
  -4  15  19      359.74      200.21     46.61 o 
  -2  15  19      525.66      781.32     52.43 o 
   0  15  19      593.70      355.60     39.27 o 
   2  15  19     8582.96     7276.06    107.34 o 
   4  15  19      931.06     1267.73     62.78 o 
   6  15  19     4021.19     3488.11    102.93 o 
   8  15  19      281.26      395.81     56.63 o 
  10  15  19     1057.08     1107.79     87.14 o 
  12  15  19     1273.17     1034.86    103.02 o 
  14  15  19     1966.40     1887.25    129.37 o 
 -15  16  19       73.72       13.23     67.10 o 
 -13  16  19      154.32       67.72     64.62 o 
 -11  16  19       23.27       38.69     63.26 o 
  -9  16  19      393.27      307.71     75.38 o 
  -7  16  19       16.49       51.83     50.06 o 
  -5  16  19     1281.59     1063.80     77.81 o 
  -3  16  19     7910.46     7589.63    139.48 o 
  -1  16  19     5515.42     5107.72    107.56 o 
   1  16  19    12195.05    11617.42    154.98 o 
   3  16  19     1044.29      706.24     57.42 o 
   5  16  19       98.41       51.51     45.68 o 
   7  16  19      661.01      586.84     62.84 o 
   9  16  19        1.31        7.58     46.86 o 
  11  16  19     1676.33     1734.22    140.60 o 
  13  16  19      335.27      195.55     82.95 o 
  15  16  19      158.48       -4.49     81.14 o 
 -16  17  19      352.08      401.06    125.03 o 
 -14  17  19      710.15      699.60     83.09 o 
 -12  17  19     4828.38     4644.96    178.80 o 
 -10  17  19      166.71      129.27     71.53 o 
  -8  17  19      109.72       20.25     70.72 o 
  -6  17  19     1178.53     1147.93     79.40 o 
  -4  17  19     4318.27     4447.83    132.05 o 
  -2  17  19     1188.68      984.74     71.90 o 
   0  17  19        5.37        2.28     40.01 o 
   2  17  19     5956.44     6593.23    146.02 o 
   4  17  19    27659.09    27801.48    281.42 o 
   6  17  19     2912.27     2897.47    107.56 o 
   8  17  19    10344.01     9621.89    172.45 o 
  10  17  19        5.21      101.51     58.33 o 
  12  17  19     2781.50     2651.50    191.13 o 
  14  17  19        2.19       32.99     81.27 o 
  16  17  19      654.28      510.21    116.50 o 
 -17  18  19       13.81      138.82    109.61 o 
 -15  18  19     4657.97     4553.47    194.03 o 
 -13  18  19     1625.79     1584.82    124.80 o 
 -11  18  19       17.77       -7.16     67.01 o 
  -9  18  19     1058.94     1277.83    106.06 o 
  -7  18  19     2530.76     2264.01    121.40 o 
  -5  18  19     3391.44     3291.19    117.47 o 
  -3  18  19       23.65       31.88     47.17 o 
  -1  18  19       22.58      171.30     51.82 o 
   1  18  19      951.42      841.10     66.54 o 
   3  18  19     2666.85     2714.94    103.45 o 
   5  18  19      662.65      603.04     71.12 o 
   7  18  19     1289.59     1403.17     90.67 o 
   9  18  19      297.53      299.18     92.74 o 
  11  18  19        1.81      -24.77     63.02 o 
  13  18  19      336.54      416.82     98.31 o 
  15  18  19     1054.42     1237.40    162.08 o 
  17  18  19     1001.72      982.76    153.19 o 
 -18  19  19     1406.06     1360.83    158.75 o 
 -16  19  19     1056.80     1195.44    140.10 o 
 -14  19  19      617.69      338.25     97.51 o 
 -12  19  19      172.56       93.61     77.44 o 
 -10  19  19        1.49      136.41     66.06 o 
  -8  19  19     3290.34     3355.42    147.26 o 
  -6  19  19     1208.85     1218.67    102.48 o 
  -4  19  19       10.76      178.82     61.55 o 
  -2  19  19      237.39      223.13     53.67 o 
   0  19  19     8523.74     8550.42    157.24 o 
   2  19  19     6533.34     6663.53    154.82 o 
   4  19  19       94.73      219.94     60.82 o 
   6  19  19     3500.65     3471.91    131.64 o 
   8  19  19      745.70      758.59     87.23 o 
  10  19  19     2452.87     2290.66    147.04 o 
  12  19  19     1607.05     1768.75    131.45 o 
  14  19  19      308.86      244.84     87.83 o 
  16  19  19      410.51      229.96    124.51 o 
  18  19  19      485.16      545.39    129.26 o 
 -17  20  19       21.91       89.15    104.12 o 
 -15  20  19       18.71      133.69    103.43 o 
 -13  20  19     1247.67     1135.53    135.59 o 
 -11  20  19     3740.11     3782.10    175.31 o 
  -9  20  19      374.10      409.65    105.19 o 
  -7  20  19     2161.85     2317.78    128.31 o 
  -5  20  19       29.82      151.30     55.61 o 
  -3  20  19      613.50      506.54     62.53 o 
  -1  20  19     5991.55     5846.88    145.16 o 
   1  20  19      253.86      381.63     67.05 o 
   3  20  19       41.20      223.47     56.87 o 
   5  20  19      538.28      599.54     77.84 o 
   7  20  19     1862.29     1717.04    113.72 o 
   9  20  19     1276.84     1150.10    106.44 o 
  11  20  19     7031.04     6988.15    253.57 o 
  13  20  19     2500.58     2556.93    176.30 o 
  15  20  19        1.59     -109.94    109.94 o 
  17  20  19     1601.27     1770.27    198.74 o 
 -16  21  19    11413.07    12260.38    316.54 o 
 -14  21  19     1494.18      958.11    127.15 o 
 -12  21  19     1256.20     1409.33    177.60 o 
 -10  21  19     5991.60     6015.67    211.75 o 
  -8  21  19      663.29      658.46     98.51 o 
  -6  21  19     2085.77     2136.29    132.13 o 
  -4  21  19     4332.10     4820.21    167.65 o 
  -2  21  19      162.50      153.56     58.50 o 
   0  21  19    11874.32    11479.17    197.35 o 
   2  21  19       67.25       64.61     55.30 o 
   4  21  19     3709.09     3540.87    143.81 o 
   6  21  19      658.04      737.51     88.13 o 
   8  21  19     2221.56     2553.98    144.52 o 
  10  21  19      620.60      524.25     92.00 o 
  12  21  19      897.93      686.73    131.94 o 
  14  21  19      281.31       67.29    127.70 o 
  16  21  19     1928.46     1621.09    174.88 o 
 -15  22  19      354.41      436.23    119.63 o 
 -13  22  19      131.47      215.96    113.94 o 
 -11  22  19     5834.02     5779.61    243.78 o 
  -9  22  19      404.37      502.10    116.99 o 
  -7  22  19      741.59      852.78    101.14 o 
  -5  22  19      780.71      909.99     96.88 o 
  -3  22  19      177.06      127.19     63.39 o 
  -1  22  19       77.78      120.32     61.86 o 
   1  22  19       42.18       -4.60     54.12 o 
   3  22  19      299.27      327.43     75.23 o 
   5  22  19       77.69      181.72     73.27 o 
   7  22  19     1405.77     1337.46    114.00 o 
   9  22  19     3726.84     3406.40    174.99 o 
  11  22  19     1419.15     1167.62    197.29 o 
  13  22  19       19.57      164.06    137.13 o 
  15  22  19      105.82        5.48    130.98 o 
 -12  23  19     2145.94     2416.40    175.75 o 
 -10  23  19       23.94       20.29    101.93 o 
  -8  23  19     4596.93     5155.28    220.25 o 
  -6  23  19     4805.45     5269.89    199.61 o 
  -4  23  19     2098.40     2002.67    125.62 o 
  -2  23  19      378.94      289.08     86.02 o 
   0  23  19      165.19      -47.17     74.24 o 
   2  23  19     1244.62     1495.09    113.57 o 
   4  23  19     3469.41     4107.05    174.21 o 
   6  23  19        4.59        0.46     69.03 o 
   8  23  19       78.79       75.65     97.44 o 
  10  23  19       63.85      121.73    147.62 o 
  12  23  19     1780.72     1971.73    210.48 o 
 -11  24  19      115.13      244.43    108.20 o 
  -9  24  19     9329.35     9842.55    298.68 o 
  -7  24  19       11.08      196.15     95.37 o 
  -5  24  19     1120.13     1178.92    122.60 o 
  -3  24  19      118.56      130.39     94.23 o 
  -1  24  19     1266.72     1175.81    144.79 o 
   1  24  19        5.10      125.75     80.08 o 
   3  24  19      426.20      678.10    118.19 o 
   5  24  19     2722.50     2430.32    175.35 o 
   7  24  19     8076.83     9271.50    312.64 o 
   9  24  19    17142.91    16603.71    460.98 o 
  11  24  19      467.13      333.56    147.90 o 
  -8  25  19      248.16      261.41    113.39 o 
  -6  25  19      121.37      267.01    116.43 o 
  -4  25  19      377.83      715.67    119.99 o 
  -2  25  19     9942.87    10944.48    307.05 o 
   0  25  19      833.08      664.96    140.21 o 
   2  25  19     1443.19     1673.42    187.62 o 
   4  25  19       40.48      120.98    113.07 o 
   6  25  19     3018.61     3029.22    230.84 o 
   8  25  19      219.13      558.47    182.44 o 
  -5  26  19    13487.28    14908.58    364.91 o 
  -3  26  19      690.31      709.15    132.77 o 
  -1  26  19     1354.69     1466.51    168.60 o 
   1  26  19     2065.67     2318.81    237.50 o 
   3  26  19      572.41      821.49    184.74 o 
   5  26  19     1758.61     1705.59    189.64 o 
   0   0  20   645778.50   739912.69   5059.19 o 
   1   1  20    24680.77    23229.23    128.53 o 
   0   2  20    14632.29    16076.94    105.16 o 
   2   2  20     1104.60      922.98     28.58 o 
  -1   3  20    11664.75     9157.21     79.48 o 
   1   3  20     2160.29     3440.67     46.00 o 
   3   3  20     2221.60     1602.10     38.53 o 
  -2   4  20    82462.74    87833.66    383.01 o 
   0   4  20      896.21      734.69     28.39 o 
   2   4  20    69772.30    77482.90    320.47 o 
   4   4  20    10501.90    12292.58    101.50 o 
  -3   5  20      910.62      605.02     30.01 o 
  -1   5  20     4816.81     4497.24     58.06 o 
   1   5  20    14185.54    19421.96    124.73 o 
   3   5  20     6760.65     6664.77     71.99 o 
   5   5  20       32.73       25.02     18.47 o 
  -4   6  20     3138.64     3482.71     58.45 o 
  -2   6  20     6715.10     7353.15     73.88 o 
   0   6  20     2306.38     2922.13     51.96 o 
   2   6  20     5271.38     5879.15     67.58 o 
   4   6  20     5136.70     5378.72     67.01 o 
   6   6  20    29390.64    27879.62    184.36 o 
  -5   7  20     1664.99     1817.60     51.78 o 
  -3   7  20    32592.30    34254.68    206.79 o 
  -1   7  20     1603.50     1972.10     58.46 o 
   1   7  20    13882.71    15903.09    130.45 o 
   3   7  20      674.41      398.46     30.02 o 
   5   7  20     9022.07    10160.82    101.27 o 
   7   7  20     8510.00     9077.22    102.73 o 
  -6   8  20     5052.16     5302.52     85.02 o 
  -4   8  20     3577.90     3730.93     65.61 o 
  -2   8  20      519.80      491.31     32.16 o 
   0   8  20        1.81        2.59     25.66 o 
   2   8  20    11064.01    10607.16    108.97 o 
   4   8  20     1665.92     1697.94     51.33 o 
   6   8  20     1932.00     2303.73     63.60 o 
   8   8  20      591.84      450.64     39.43 o 
  -7   9  20     1931.54     1839.40     64.49 o 
  -5   9  20        0.89      -22.30     25.95 o 
  -3   9  20      134.13       60.67     25.51 o 
  -1   9  20      136.87       67.28     31.20 o 
   1   9  20     1471.82     1857.01     63.38 o 
   3   9  20      316.53      486.11     33.98 o 
   5   9  20      242.43      298.26     33.77 o 
   7   9  20     2058.65     2077.31     69.89 o 
   9   9  20    15154.46    14217.58    175.33 o 
  -8  10  20     2408.18     2253.77     92.17 o 
  -6  10  20    27104.70    26202.68    220.77 o 
  -4  10  20     4743.72     4595.32     88.61 o 
  -2  10  20      296.93      404.20     29.45 o 
   0  10  20     6464.51     6513.96    110.46 o 
   2  10  20     4624.78     4335.00     87.25 o 
   4  10  20      519.14      564.10     38.82 o 
   6  10  20       49.44       19.02     29.78 o 
   8  10  20      912.79      797.94     58.66 o 
  10  10  20     2972.85     2500.05     99.58 o 
  -9  11  20       31.68       19.74     41.45 o 
  -7  11  20     9401.52     8830.82    166.30 o 
  -5  11  20     3953.27     3796.92     86.12 o 
  -3  11  20       56.52       48.37     25.44 o 
  -1  11  20     2268.62     2651.33     81.46 o 
   1  11  20     4449.54     4858.58    100.94 o 
   3  11  20       36.91       48.29     23.78 o 
   5  11  20     5131.19     4839.67     83.97 o 
   7  11  20     2111.81     2121.80     73.86 o 
   9  11  20      668.35      711.62     60.87 o 
  11  11  20     1031.66      728.58     69.05 o 
 -10  12  20      101.99      157.39     47.53 o 
  -8  12  20      218.68      204.83     51.42 o 
  -6  12  20      182.93      147.70     49.45 o 
  -4  12  20     1610.15     1694.06     68.89 o 
  -2  12  20    33519.78    34032.27    235.82 o 
   0  12  20    13578.92    15268.18    172.64 o 
   2  12  20     1664.46     1568.35     54.96 o 
   4  12  20     4797.07     4743.73     79.85 o 
   6  12  20     1603.11     1759.43     70.56 o 
   8  12  20       20.63       33.89     43.51 o 
  10  12  20     2086.80     2044.24     89.20 o 
  12  12  20     1905.05     1868.60    106.80 o 
 -11  13  20     6513.44     6014.37    174.86 o 
  -9  13  20      222.23      106.77     55.74 o 
  -7  13  20     3409.60     3293.88    107.81 o 
  -5  13  20      114.47       39.10     40.68 o 
  -3  13  20      703.63      470.50     38.78 o 
  -1  13  20    20911.12    20449.57    174.83 o 
   1  13  20       27.46       49.99     31.88 o 
   3  13  20     1081.78     1073.07     50.27 o 
   5  13  20     8360.35     8380.86    111.05 o 
   7  13  20       12.37       -9.23     42.69 o 
   9  13  20      944.05      821.78     67.53 o 
  11  13  20     2926.14     2906.03    126.05 o 
  13  13  20      357.30      320.35     76.83 o 
 -12  14  20     9159.09     8369.14    298.25 o 
 -10  14  20     3309.98     3098.87    129.95 o 
  -8  14  20     5124.79     5306.99    140.33 o 
  -6  14  20     1752.88     1944.26     93.49 o 
  -4  14  20    11390.21    11025.53    139.45 o 
  -2  14  20    10754.29    11074.57    139.43 o 
   0  14  20     3907.21     3614.12     77.08 o 
   2  14  20      180.07      282.98     33.95 o 
   4  14  20      358.68      604.07     43.67 o 
   6  14  20     5385.81     5195.38    114.40 o 
   8  14  20      159.73       63.37     52.27 o 
  10  14  20     1453.31     1295.46     82.83 o 
  12  14  20     3326.81     3207.70    143.36 o 
  14  14  20     1499.58     1361.47    127.46 o 
 -13  15  20      799.80      534.36     92.04 o 
 -11  15  20      645.87      566.92    107.39 o 
  -9  15  20     7869.73     7788.99    172.18 o 
  -7  15  20        6.20      -40.51     40.51 o 
  -5  15  20    10367.51     9630.19    168.38 o 
  -3  15  20     1783.45     1953.85     92.14 o 
  -1  15  20      597.42      571.99     58.24 o 
   1  15  20     3347.46     3054.31     76.40 o 
   3  15  20      134.47      140.92     33.77 o 
   5  15  20     9372.09     9003.21    181.48 o 
   7  15  20     5426.40     4874.09    128.85 o 
   9  15  20     3196.79     3041.66    116.60 o 
  11  15  20      343.38      407.13     81.81 o 
  13  15  20       11.66      -29.32     62.91 o 
  15  15  20     1531.50     1500.75    131.76 o 
 -14  16  20      394.06      376.70     85.22 o 
 -12  16  20     5661.77     5676.14    207.85 o 
 -10  16  20     2331.35     2180.95    130.13 o 
  -8  16  20      305.09      224.28     61.05 o 
  -6  16  20       86.55       24.90     48.52 o 
  -4  16  20      506.04      633.33     60.51 o 
  -2  16  20     3401.81     3278.82     91.60 o 
   0  16  20     6962.62     6227.08    107.70 o 
   2  16  20      601.58      611.69     48.39 o 
   4  16  20      607.99      313.49     52.37 o 
   6  16  20     2731.97     2635.37    101.21 o 
   8  16  20     5435.83     4865.66    132.90 o 
  10  16  20      568.84      566.71     78.52 o 
  12  16  20       10.71      -10.69     72.58 o 
  14  16  20        2.10      -70.13     70.13 o 
  16  16  20      381.93      250.66     96.02 o 
 -15  17  20      625.87      551.96     95.92 o 
 -13  17  20       91.84      128.93     74.45 o 
 -11  17  20     1504.88     1488.05    115.84 o 
  -9  17  20      711.94      642.26    100.08 o 
  -7  17  20      272.06      145.45     51.62 o 
  -5  17  20       25.65       41.29     42.76 o 
  -3  17  20     3400.72     3620.41    117.50 o 
  -1  17  20     3372.23     3027.97    104.41 o 
   1  17  20     1121.00     1117.77     67.92 o 
   3  17  20     1032.98      774.99     64.74 o 
   5  17  20     6056.25     5991.02    140.66 o 
   7  17  20     1922.45     2084.42     98.06 o 
   9  17  20      909.69      976.52     85.55 o 
  11  17  20      407.51      300.07     95.94 o 
  13  17  20    10608.09    10473.38    254.37 o 
  15  17  20     1051.38      949.43    115.97 o 
  17  17  20     3936.47     3331.71    275.62 o 
 -16  18  20       10.67        5.16     97.57 o 
 -14  18  20     5339.38     5362.43    201.40 o 
 -12  18  20      287.92      206.37     84.61 o 
 -10  18  20     1304.27     1239.38    109.04 o 
  -8  18  20     1972.28     1916.67    116.33 o 
  -6  18  20     1454.67     1314.58     93.77 o 
  -4  18  20       54.93       22.18     43.04 o 
  -2  18  20    15817.88    16725.78    220.92 o 
   0  18  20     2078.87     1499.62     85.82 o 
   2  18  20     8585.40     8517.44    158.26 o 
   4  18  20     2974.28     2473.76    104.45 o 
   6  18  20      120.85      111.89     53.19 o 
   8  18  20      316.16      351.05     78.03 o 
  10  18  20     1000.93      924.33     90.08 o 
  12  18  20     2721.82     2953.17    155.84 o 
  14  18  20      648.00      457.58    104.68 o 
  16  18  20     2552.44     2140.23    204.53 o 
  18  18  20       62.00       66.99    107.25 o 
 -17  19  20     1804.07     2127.34    180.23 o 
 -15  19  20     1097.21      955.93    120.15 o 
 -13  19  20      981.45      815.84    107.40 o 
 -11  19  20      435.62      660.20     95.86 o 
  -9  19  20      177.63      128.18     71.11 o 
  -7  19  20     4051.20     4116.34    219.12 o 
  -5  19  20      698.21      680.76     86.47 o 
  -3  19  20     3550.28     3572.44    121.50 o 
  -1  19  20      108.20      146.41     48.46 o 
   1  19  20     2861.51     2775.93    108.31 o 
   3  19  20        3.95       27.27     49.19 o 
   5  19  20       28.13      -31.93     43.66 o 
   7  19  20       93.15       24.55     59.26 o 
   9  19  20      449.13      628.98     89.95 o 
  11  19  20      603.44      441.17    124.16 o 
  13  19  20     1838.90     1894.83    149.02 o 
  15  19  20     1536.22     1534.86    175.76 o 
  17  19  20     5837.69     4280.50    856.80 o 
 -16  20  20      161.32      131.01     91.67 o 
 -14  20  20     2011.18     1755.27    158.14 o 
 -12  20  20      855.15      725.10    101.55 o 
 -10  20  20     6008.18     6077.41    216.69 o 
  -8  20  20     3272.52     3425.81    153.32 o 
  -6  20  20     4018.13     3840.64    152.77 o 
  -4  20  20      204.52      246.09     61.41 o 
  -2  20  20     1663.75     1715.08     92.58 o 
   0  20  20     1931.28     2006.03    100.41 o 
   2  20  20        0.63      149.77     54.87 o 
   4  20  20     4329.84     4020.94    134.74 o 
   6  20  20      180.41      308.02     66.65 o 
   8  20  20       20.24      194.68    103.96 o 
  10  20  20      423.83      503.92     96.69 o 
  12  20  20     1528.72     1833.47    134.75 o 
  14  20  20      198.63       74.44    122.44 o 
  16  20  20       26.31       43.09    117.18 o 
 -15  21  20        9.91       67.29     87.22 o 
 -13  21  20      143.66      348.30    110.05 o 
 -11  21  20       86.57      208.03     89.64 o 
  -9  21  20      671.51      800.10    102.46 o 
  -7  21  20     2367.85     2581.99    138.07 o 
  -5  21  20     7293.28     7723.31    280.11 o 
  -3  21  20     3000.53     3120.87    136.56 o 
  -1  21  20      612.25      715.85     74.64 o 
   1  21  20     2625.13     2435.62    114.63 o 
   3  21  20     3340.49     3110.28    131.75 o 
   5  21  20       17.04       80.81     67.81 o 
   7  21  20      216.44      274.19     81.81 o 
   9  21  20     2216.99     2453.83    144.35 o 
  11  21  20     2736.43     2987.07    212.88 o 
  13  21  20       46.82      -24.45    127.16 o 
  15  21  20     4518.21     3993.19    244.49 o 
 -14  22  20       89.50      157.50    103.86 o 
 -12  22  20      147.04      120.50     99.39 o 
 -10  22  20      177.68      396.26    105.99 o 
  -8  22  20      477.17      434.41     85.97 o 
  -6  22  20     6712.18     7215.72    202.94 o 
  -4  22  20      972.08      933.12     95.88 o 
  -2  22  20     3207.73     3017.41    139.73 o 
   0  22  20       77.43      185.98     64.08 o 
   2  22  20     1050.27      855.84     92.45 o 
   4  22  20       13.50       77.16     68.81 o 
   6  22  20     2904.36     2840.28    152.29 o 
   8  22  20     2034.68     1963.04    160.80 o 
  10  22  20      301.05      344.69    104.99 o 
  12  22  20     1274.79     1105.45    167.43 o 
  14  22  20       70.56       28.61    111.40 o 
 -13  23  20      452.42      437.73    116.27 o 
 -11  23  20     2739.64     2987.92    192.38 o 
  -9  23  20       68.37      119.56    106.86 o 
  -7  23  20     2699.99     2772.81    160.37 o 
  -5  23  20      665.61      733.52    114.10 o 
  -3  23  20      138.64      168.18     69.52 o 
  -1  23  20     9088.17     9543.40    223.52 o 
   1  23  20       85.41       85.61     81.95 o 
   3  23  20      201.89      131.93     69.96 o 
   5  23  20     4314.85     4558.03    183.80 o 
   7  23  20       35.08      129.25     93.42 o 
   9  23  20        9.88      156.96    140.71 o 
  11  23  20      961.79     1173.43    179.67 o 
  13  23  20     2178.82     2386.73    223.55 o 
 -10  24  20     1513.90     1457.99    150.71 o 
  -8  24  20     1295.09     1434.16    149.93 o 
  -6  24  20      329.49      332.57    129.69 o 
  -4  24  20     1666.17     1749.54    144.29 o 
  -2  24  20      906.70     1305.91    138.62 o 
   0  24  20       37.33      115.61    120.23 o 
   2  24  20       86.42      118.39    108.53 o 
   4  24  20      919.95      798.07    120.84 o 
   6  24  20      914.71     1070.34    147.05 o 
   8  24  20       96.99      348.50    169.41 o 
  10  24  20        4.14       -9.26    159.82 o 
  -9  25  20      598.02      285.10    238.84 o 
  -7  25  20     3635.51     3996.27    207.81 o 
  -5  25  20      775.78      859.20    120.16 o 
  -3  25  20     3643.54     4080.33    226.89 o 
  -1  25  20      101.09      181.23    122.72 o 
   1  25  20       62.47      246.74    131.20 o 
   3  25  20       78.94      145.33    131.27 o 
   5  25  20        3.18      -24.81    108.89 o 
   7  25  20      448.75      456.69    192.74 o 
   9  25  20     9759.74    11327.77    583.63 o 
  -4  26  20     1154.95     1174.11    163.46 o 
  -2  26  20      873.50      802.79    199.17 o 
   0  26  20      490.67      877.67    157.67 o 
   2  26  20     1468.27     1749.67    195.29 o 
   4  26  20      469.14      648.89    151.03 o 
   0   1  21     8971.53     8939.09     77.40 o 
  -1   2  21     3680.22     3384.07     46.32 o 
   1   2  21     3758.18     3495.15     50.33 o 
  -2   3  21    11992.66    12864.08     97.28 o 
   0   3  21    54125.73    57817.83    258.27 o 
   2   3  21        0.84       82.69     16.83 o 
  -3   4  21       85.61      532.80     29.72 o 
  -1   4  21     9818.64     9872.51     85.70 o 
   1   4  21     8233.11     8822.01     73.86 o 
   3   4  21      325.96      593.98     30.27 o 
  -4   5  21    23774.43    25800.77    163.58 o 
  -2   5  21     5231.49     6026.60     70.56 o 
   0   5  21     5512.28     5231.65     67.18 o 
   2   5  21    32726.27    34227.22    182.99 o 
   4   5  21      729.31      509.89     30.10 o 
  -5   6  21    19405.58    17127.20    133.76 o 
  -3   6  21     2862.36     2423.73     52.74 o 
  -1   6  21     3195.78     2109.37     46.97 o 
   1   6  21     2271.26     1572.30     41.13 o 
   3   6  21     1252.19     1245.26     40.17 o 
   5   6  21     9311.78     9740.70     97.47 o 
  -6   7  21     7661.90     7726.13     97.58 o 
  -4   7  21     4007.45     4374.92     71.02 o 
  -2   7  21      260.22      183.86     25.62 o 
   0   7  21     5543.05     5184.67     78.78 o 
   2   7  21     6938.78     6659.08     89.00 o 
   4   7  21    13778.47    12638.81    115.16 o 
   6   7  21     7739.46     5956.55     84.22 o 
  -7   8  21     8646.71     9733.51    119.04 o 
  -5   8  21    24030.67    20978.79    160.95 o 
  -3   8  21    15335.04    12787.12    130.62 o 
  -1   8  21     4894.40     4109.69     86.26 o 
   1   8  21     3973.77     3236.56     78.71 o 
   3   8  21    10333.00    10096.17    106.02 o 
   5   8  21    11871.25    12618.74    132.29 o 
   7   8  21    22463.76    22158.10    187.77 o 
  -8   9  21       90.65      106.80     41.57 o 
  -6   9  21      401.86      293.45     40.37 o 
  -4   9  21     4363.52     4377.12     80.89 o 
  -2   9  21    14180.87    15085.46    150.80 o 
   0   9  21     1213.88     1243.90     62.22 o 
   2   9  21       66.45      200.56     36.00 o 
   4   9  21       23.11       14.93     31.27 o 
   6   9  21     6458.91     5713.11     93.89 o 
   8   9  21    14976.89    14477.98    165.12 o 
  -9  10  21     2096.36     1834.96     92.10 o 
  -7  10  21    58109.49    55895.64    413.14 o 
  -5  10  21    20582.09    17994.34    164.46 o 
  -3  10  21    11178.30    10258.62    120.97 o 
  -1  10  21    10683.00     9926.20    145.05 o 
   1  10  21     8418.67     7973.15    120.46 o 
   3  10  21     5970.04     6035.29    105.93 o 
   5  10  21    11665.35    11841.45    132.78 o 
   7  10  21      807.72      897.26     55.34 o 
   9  10  21      345.36      327.86     50.63 o 
 -10  11  21      564.06      360.11     59.72 o 
  -8  11  21     1359.54     1470.71     81.32 o 
  -6  11  21     7580.93     7735.23    130.82 o 
  -4  11  21    10809.69    10411.09    124.82 o 
  -2  11  21     3155.76     3462.09     86.29 o 
   0  11  21     5342.00     5203.75    105.06 o 
   2  11  21     3926.03     4208.23     95.19 o 
   4  11  21        8.28       10.73     27.87 o 
   6  11  21     8896.17     9164.43    123.57 o 
   8  11  21     7745.51     8105.20    139.50 o 
  10  11  21      800.65      836.33     71.53 o 
 -11  12  21    17761.07    17912.89    249.91 o 
  -9  12  21      562.29      787.53     71.10 o 
  -7  12  21    33299.97    33514.49    305.49 o 
  -5  12  21      230.37      310.25     48.83 o 
  -3  12  21     2025.74     1777.39     56.81 o 
  -1  12  21     8888.36     8589.78    128.94 o 
   1  12  21    21132.63    20423.73    203.08 o 
   3  12  21     8466.97     7953.84    107.81 o 
   5  12  21    10335.74     9993.80    132.02 o 
   7  12  21     6985.78     7112.47    153.40 o 
   9  12  21      443.42      390.43     64.08 o 
  11  12  21     1460.02     1419.10    113.38 o 
 -12  13  21      767.12      742.15     89.89 o 
 -10  13  21     1898.67     1802.47    101.18 o 
  -8  13  21      412.96      371.66     62.18 o 
  -6  13  21     4807.90     4991.50    125.48 o 
  -4  13  21      552.55      690.92     46.41 o 
  -2  13  21    11875.01    11218.15    122.83 o 
   0  13  21     4106.25     4147.23    107.20 o 
   2  13  21     2206.47     2074.61     77.35 o 
   4  13  21    20104.10    20446.55    175.84 o 
   6  13  21     3426.63     2843.63     93.83 o 
   8  13  21      765.92      863.89     66.38 o 
  10  13  21      587.55      583.46     70.49 o 
  12  13  21      293.34      206.50     72.79 o 
 -13  14  21     8616.26     8435.72    293.41 o 
 -11  14  21        0.89      -64.79     64.79 o 
  -9  14  21     1100.38      958.15     82.34 o 
  -7  14  21     3335.76     2965.54    114.58 o 
  -5  14  21    13041.45    13236.01    170.26 o 
  -3  14  21    10044.57     9803.56    137.22 o 
  -1  14  21    17996.61    16953.03    178.69 o 
   1  14  21    17390.98    17337.35    167.17 o 
   3  14  21     9151.18     9368.11    124.40 o 
   5  14  21        1.31      -13.36     32.00 o 
   7  14  21      814.89      800.19     74.41 o 
   9  14  21      729.94      744.13     68.96 o 
  11  14  21     3362.32     3429.97    138.04 o 
  13  14  21       50.09       24.61     67.60 o 
 -14  15  21     1753.49     1906.18    134.90 o 
 -12  15  21      461.12      375.06     80.98 o 
 -10  15  21     2576.12     2825.52    139.74 o 
  -8  15  21      352.85      227.02     58.51 o 
  -6  15  21     2111.25     2236.99    101.14 o 
  -4  15  21     1994.10     1877.25     74.62 o 
  -2  15  21      834.20      720.68     51.24 o 
   0  15  21      141.88      344.05     37.63 o 
   2  15  21    11837.05    10041.16    126.75 o 
   4  15  21      216.42      225.93     38.57 o 
   6  15  21     7557.95     6489.57    141.11 o 
   8  15  21     1782.55     1927.59     93.90 o 
  10  15  21      215.62      146.96     59.38 o 
  12  15  21      838.87      650.25     85.03 o 
  14  15  21        4.09       18.92     64.90 o 
 -15  16  21      322.20      423.20     91.37 o 
 -13  16  21       37.63       54.81     74.64 o 
 -11  16  21      410.71      230.25     90.14 o 
  -9  16  21    17867.42    17993.11    299.30 o 
  -7  16  21        0.80       30.22     45.44 o 
  -5  16  21     3092.07     2991.95    108.32 o 
  -3  16  21    10382.39    10280.96    165.17 o 
  -1  16  21     1257.00     1337.93     82.43 o 
   1  16  21     1151.23     1095.24     56.23 o 
   3  16  21      805.78      911.16     55.85 o 
   5  16  21     7133.43     6852.08    156.59 o 
   7  16  21     3731.01     4084.99    124.45 o 
   9  16  21      662.70      655.73     70.95 o 
  11  16  21     1065.49      962.86    107.49 o 
  13  16  21     6391.18     6386.94    231.79 o 
  15  16  21     2586.17     2792.23    162.05 o 
 -16  17  21     3241.73     3175.84    246.87 o 
 -14  17  21      678.91      517.98    103.54 o 
 -12  17  21     1002.86      900.05     99.04 o 
 -10  17  21      665.25      560.32    101.09 o 
  -8  17  21     2476.78     2513.23    130.30 o 
  -6  17  21       45.55       43.12     59.19 o 
  -4  17  21     1846.13     1956.28     92.38 o 
  -2  17  21     2398.62     2679.60     99.25 o 
   0  17  21    12173.93    12248.53    175.78 o 
   2  17  21     1439.50     1078.89     70.11 o 
   4  17  21     5833.01     5286.09    131.26 o 
   6  17  21       97.29       75.84     47.17 o 
   8  17  21        6.37        4.50     49.00 o 
  10  17  21      142.33       34.80     61.28 o 
  12  17  21        1.98       33.23     86.36 o 
  14  17  21     1591.17     1689.02    143.62 o 
  16  17  21       20.78       60.20    119.64 o 
 -17  18  21     1381.96     1512.80    160.30 o 
 -15  18  21     4558.67     3980.14    209.30 o 
 -13  18  21      839.48      794.51    101.98 o 
 -11  18  21       33.13      -19.97     63.77 o 
  -9  18  21     1601.87     1567.29    114.92 o 
  -7  18  21       37.80      -37.61     52.61 o 
  -5  18  21      481.05      384.32     67.44 o 
  -3  18  21       58.03       67.08     62.71 o 
  -1  18  21     2813.71     2793.23    104.49 o 
   1  18  21      595.92      668.87     63.74 o 
   3  18  21     5271.51     5242.97    142.65 o 
   5  18  21     7431.77     7054.41    157.75 o 
   7  18  21     3212.64     3254.10    132.24 o 
   9  18  21      278.27      411.15     73.10 o 
  11  18  21      108.37       36.05     63.84 o 
  13  18  21     1156.55     1235.82    134.27 o 
  15  18  21        3.79       63.46    108.40 o 
  17  18  21      131.79      241.52    145.44 o 
 -18  19  21     6540.29     6859.75    311.58 o 
 -16  19  21      868.70      851.72    131.16 o 
 -14  19  21     1548.55     1525.21    148.35 o 
 -12  19  21     1131.03     1293.16    136.12 o 
 -10  19  21      287.16      329.20     84.49 o 
  -8  19  21      152.73       81.14     70.45 o 
  -6  19  21       44.67      124.83     64.24 o 
  -4  19  21      171.75      108.03     54.20 o 
  -2  19  21      361.14      340.66     59.29 o 
   0  19  21     6846.40     6590.99    144.39 o 
   2  19  21      105.55      152.95     55.13 o 
   4  19  21     1596.73     1827.58     97.63 o 
   6  19  21      127.66      114.41     52.30 o 
   8  19  21     2838.12     2911.62    160.88 o 
  10  19  21     1855.80     1957.38    129.43 o 
  12  19  21       43.65       53.77     76.83 o 
  14  19  21     2297.92     2140.11    188.18 o 
  16  19  21      115.71       15.80    131.53 o 
  18  19  21      321.32      324.16    143.69 o 
 -17  20  21     1071.66     1018.85    158.63 o 
 -15  20  21        1.31      195.69     97.43 o 
 -13  20  21     1255.98     1233.58    139.96 o 
 -11  20  21     1354.68     1257.40    116.75 o 
  -9  20  21      477.95      424.76     82.50 o 
  -7  20  21     1678.89     1579.07    116.34 o 
  -5  20  21     1106.26     1028.87    103.27 o 
  -3  20  21      266.61      368.40     59.60 o 
  -1  20  21      335.17      332.42     58.26 o 
   1  20  21     3874.83     3735.60    125.84 o 
   3  20  21     2316.66     2283.19    127.39 o 
   5  20  21      528.69      438.81     74.19 o 
   7  20  21     1491.57     1158.78    121.83 o 
   9  20  21       41.97       67.65     94.14 o 
  11  20  21    15960.16    16318.95    323.87 o 
  13  20  21      462.87      628.23    133.78 o 
  15  20  21     2770.38     2398.13    204.24 o 
  17  20  21     1956.26     2145.45    211.15 o 
 -14  21  21     4890.85     5616.15    248.91 o 
 -12  21  21       83.47      155.33    101.25 o 
 -10  21  21     1219.81     1138.23    135.01 o 
  -8  21  21      762.04      850.81     98.23 o 
  -6  21  21       39.81      127.89     62.37 o 
  -4  21  21      614.36      698.66     85.47 o 
  -2  21  21       12.20       60.14     60.32 o 
   0  21  21      265.49      161.71     58.37 o 
   2  21  21     4660.12     4628.38    152.42 o 
   4  21  21     4068.87     4230.15    153.28 o 
   6  21  21      220.44      274.53     77.22 o 
   8  21  21      303.12      152.68     92.96 o 
  10  21  21     6141.53     6074.88    313.35 o 
  12  21  21      700.66      562.16    157.76 o 
  14  21  21      345.12      230.35    141.28 o 
 -13  22  21     4755.32     4494.89    226.50 o 
 -11  22  21      588.36      693.13    133.81 o 
  -9  22  21     3250.17     3664.33    201.29 o 
  -7  22  21       38.31       89.95     81.62 o 
  -5  22  21     1705.57     1539.64    110.46 o 
  -3  22  21      425.92      541.52     79.98 o 
  -1  22  21        6.31       78.21     59.31 o 
   1  22  21      842.60      922.87     87.34 o 
   3  22  21     2161.95     1947.64    137.76 o 
   5  22  21       75.23      166.73     72.22 o 
   7  22  21     5564.27     6540.97    220.71 o 
   9  22  21      928.08      986.86    133.55 o 
  11  22  21      219.37      311.09    150.68 o 
  13  22  21      413.26      485.33    158.42 o 
 -12  23  21     1189.43      973.35    136.64 o 
 -10  23  21      349.79      421.86    138.22 o 
  -8  23  21      114.05      207.26    102.36 o 
  -6  23  21     2333.80     2393.09    159.94 o 
  -4  23  21     1449.88     1407.65    107.58 o 
  -2  23  21     4971.43     5290.14    180.55 o 
   0  23  21     3300.04     3747.78    166.03 o 
   2  23  21      224.98      382.32     76.70 o 
   4  23  21     5045.25     5386.07    195.12 o 
   6  23  21     5348.41     5335.33    235.71 o 
   8  23  21      168.27      229.11    103.99 o 
  10  23  21      359.53      587.00    155.00 o 
  12  23  21     4122.23     3814.84    257.49 o 
 -11  24  21     1219.83     1686.69    432.01 o 
  -9  24  21     1529.43     1523.37    155.05 o 
  -7  24  21     2991.14     3122.15    178.89 o 
  -5  24  21     5700.52     5950.48    219.02 o 
  -3  24  21       31.26      144.52     96.57 o 
  -1  24  21      125.34      306.04    135.08 o 
   1  24  21      969.97     1121.21    152.57 o 
   3  24  21       32.35      190.03     99.89 o 
   5  24  21     1142.37     1186.96    139.98 o 
   7  24  21        7.44      189.76    130.48 o 
   9  24  21      441.39      533.02    161.54 o 
  -8  25  21       20.34      391.85    123.41 o 
  -6  25  21     3418.73     3768.21    247.31 o 
  -4  25  21      815.56      932.18    126.18 o 
  -2  25  21     7857.52     8557.30    321.72 o 
   0  25  21      294.29       83.39    121.65 o 
   2  25  21      312.31      386.67    139.78 o 
   4  25  21      381.68      542.65    131.44 o 
   6  25  21     1465.42     1724.46    190.51 o 
   8  25  21     7812.58     7902.09    336.01 o 
  -3  26  21      287.27      384.83    132.59 o 
  -1  26  21      488.50      367.01    131.96 o 
   1  26  21      528.46      497.75    147.77 o 
   3  26  21        0.81      137.49    132.01 o 
   1   1  22    24111.46    25072.03    136.35 o 
   0   2  22     9936.08     9723.47     83.62 o 
   2   2  22    11577.91    11990.52     86.62 o 
  -1   3  22    10466.95    11120.31     90.16 o 
   1   3  22       10.44        4.96     15.19 o 
   3   3  22      764.82      871.62     33.54 o 
  -2   4  22     6010.80     5886.83     70.75 o 
   0   4  22     5053.52     5291.73     63.38 o 
   2   4  22      402.97      379.22     24.21 o 
   4   4  22    11292.91    11517.74    101.36 o 
  -3   5  22       59.42       53.24     19.79 o 
  -1   5  22    23510.42    24220.58    151.84 o 
   1   5  22    18957.34    20429.72    129.78 o 
   3   5  22    31880.06    35634.03    202.98 o 
   5   5  22     3897.32     3825.05     71.84 o 
  -4   6  22     4819.33     5151.67     72.79 o 
  -2   6  22      707.49      472.97     28.26 o 
   0   6  22    13293.11    14351.55    116.59 o 
   2   6  22     3818.79     4337.93     61.23 o 
   4   6  22      570.94      446.59     32.14 o 
   6   6  22     2020.72     1919.98     56.44 o 
  -5   7  22      670.72      588.27     39.27 o 
  -3   7  22     8264.49     9005.00     99.50 o 
  -1   7  22    13943.26    15775.92    149.79 o 
   1   7  22      232.48       92.40     28.69 o 
   3   7  22      978.14     1018.04     45.58 o 
   5   7  22     4250.52     4176.00     78.36 o 
   7   7  22      495.84      362.31     40.57 o 
  -6   8  22    59692.77    59360.53    360.47 o 
  -4   8  22      532.77      632.75     41.05 o 
  -2   8  22      691.78      826.80     39.80 o 
   0   8  22      125.15       52.42     29.00 o 
   2   8  22     1369.53     1691.58     72.82 o 
   4   8  22     1280.61     1629.38     54.46 o 
   6   8  22      837.12      870.36     48.92 o 
   8   8  22      428.37      590.96     46.34 o 
  -7   9  22      240.12      290.06     48.34 o 
  -5   9  22     5946.35     5969.35    100.15 o 
  -3   9  22      317.50      385.45     36.10 o 
  -1   9  22      127.50       11.75     32.22 o 
   1   9  22     6924.19     7358.97    120.72 o 
   3   9  22     2336.68     2786.96     80.10 o 
   5   9  22     9256.91     9555.44    121.44 o 
   7   9  22    21607.50    20721.77    190.97 o 
   9   9  22     4969.81     4599.34    120.29 o 
  -8  10  22     6338.64     6979.46    145.34 o 
  -6  10  22    13303.67    13969.71    160.89 o 
  -4  10  22      913.82      761.15     56.35 o 
  -2  10  22     1522.70     1648.81     66.81 o 
   0  10  22     2126.06     2287.65     76.82 o 
   2  10  22     2886.11     3318.37     88.49 o 
   4  10  22     5012.97     5030.68     94.85 o 
   6  10  22    42328.84    40942.54    281.29 o 
   8  10  22      981.19      747.73     60.82 o 
  10  10  22      945.66      928.98     87.59 o 
  -9  11  22      426.99      507.04     64.41 o 
  -7  11  22    11525.80    10381.75    163.28 o 
  -5  11  22      370.21      329.99     42.34 o 
  -3  11  22        5.97       20.55     25.03 o 
  -1  11  22    12629.83    12315.50    155.34 o 
   1  11  22    16335.57    16872.40    181.51 o 
   3  11  22    15563.96    15348.10    173.18 o 
   5  11  22       16.70        7.70     31.51 o 
   7  11  22     1245.89     1172.53     64.41 o 
   9  11  22      160.27       24.09     46.93 o 
  11  11  22    13158.44    13219.74    196.87 o 
 -10  12  22      307.20      258.17     60.39 o 
  -8  12  22     7778.04     7698.43    184.60 o 
  -6  12  22      351.77      552.31     60.07 o 
  -4  12  22    34457.35    33788.46    249.42 o 
  -2  12  22     5930.01     5378.66    113.07 o 
   0  12  22     4237.63     4360.38    105.64 o 
   2  12  22     4316.74     4133.43    107.25 o 
   4  12  22     5097.53     5100.02     87.27 o 
   6  12  22     3742.06     3378.46     97.62 o 
   8  12  22     5191.91     5617.89    126.22 o 
  10  12  22     2091.74     1992.77     94.31 o 
  12  12  22     1217.47     1168.35     95.29 o 
 -11  13  22     1980.89     1589.97    110.18 o 
  -9  13  22    10589.38     9810.53    184.62 o 
  -7  13  22      982.35      782.34     71.99 o 
  -5  13  22      113.58      170.28     39.21 o 
  -3  13  22       53.83       19.59     28.41 o 
  -1  13  22     2092.94     2186.81     84.46 o 
   1  13  22     6489.20     7211.73    128.80 o 
   3  13  22    18842.38    18689.31    202.60 o 
   5  13  22    12683.88    11134.33    139.37 o 
   7  13  22     4576.20     4413.07    127.82 o 
   9  13  22      829.54      802.53     69.40 o 
  11  13  22      524.66      342.94     70.49 o 
  13  13  22     5985.97     6507.80    198.32 o 
 -12  14  22      360.57      232.41     67.28 o 
 -10  14  22     5994.00     6130.23    183.37 o 
  -8  14  22      142.69       -5.73     52.82 o 
  -6  14  22      348.02      240.84     55.87 o 
  -4  14  22     1125.90      931.25     56.50 o 
  -2  14  22     6624.01     6489.29    100.18 o 
   0  14  22     3572.10     3574.06    108.88 o 
   2  14  22     1282.16     1405.70     71.91 o 
   4  14  22     3505.69     3199.19     79.34 o 
   6  14  22      640.67      603.25     58.27 o 
   8  14  22      174.56      228.91     56.43 o 
  10  14  22     4240.88     3775.62    137.40 o 
  12  14  22     2717.54     2656.89    135.57 o 
  14  14  22     5317.28     5381.43    199.89 o 
 -13  15  22     2503.65     2526.23    147.31 o 
 -11  15  22     3743.20     3810.66    158.54 o 
  -9  15  22        0.49      -11.72     55.02 o 
  -7  15  22     2806.67     2908.03    109.71 o 
  -5  15  22     9412.76     8501.43    151.26 o 
  -3  15  22     4735.67     4821.67    107.28 o 
  -1  15  22     3765.93     3438.32     80.83 o 
   1  15  22    20647.44    18512.49    186.49 o 
   3  15  22      109.08      152.26     33.99 o 
   5  15  22      874.39     1208.65     65.66 o 
   7  15  22      338.28      355.39     57.27 o 
   9  15  22      401.37      310.76     64.35 o 
  11  15  22     1525.84     1637.78    119.82 o 
  13  15  22      484.88      336.75     84.93 o 
  15  15  22     1578.28     1843.02    140.06 o 
 -14  16  22      156.15      184.29     83.09 o 
 -12  16  22     2761.38     3128.40    159.47 o 
 -10  16  22     3086.45     3139.05    146.89 o 
  -8  16  22      381.02      285.08     58.86 o 
  -6  16  22     3176.56     3097.69    112.76 o 
  -4  16  22     1206.96     1471.74     79.71 o 
  -2  16  22     1892.31     1668.04     67.32 o 
   0  16  22     2462.45     2193.42     69.53 o 
   2  16  22     5358.41     5378.69     99.07 o 
   4  16  22     1843.16     2052.26     77.56 o 
   6  16  22      128.51      137.80     47.41 o 
   8  16  22      658.18      476.62     64.43 o 
  10  16  22      473.42      326.63    111.40 o 
  12  16  22      585.68      304.20     74.54 o 
  14  16  22      974.16      922.23    147.38 o 
  16  16  22    15857.10    16328.36    388.09 o 
 -15  17  22     1487.84     1524.26    136.30 o 
 -13  17  22      940.66      924.20    100.47 o 
 -11  17  22     1000.24      971.83    105.79 o 
  -9  17  22      699.66      533.30     87.51 o 
  -7  17  22      790.07      587.62     78.72 o 
  -5  17  22     1102.56      883.95     69.46 o 
  -3  17  22      100.19       80.61     46.57 o 
  -1  17  22        3.20       65.86     42.63 o 
   1  17  22        4.72       29.42     32.27 o 
   3  17  22        0.60       24.07     44.40 o 
   5  17  22     1948.50     2294.57     96.47 o 
   7  17  22     4425.00     4594.39    134.59 o 
   9  17  22       80.87      182.54     56.70 o 
  11  17  22        0.41      -58.50     58.50 o 
  13  17  22      469.41      580.32    111.24 o 
  15  17  22     1924.50     1836.88    164.37 o 
  17  17  22       32.93      -55.45    118.05 o 
 -16  18  22       80.77      134.19     85.07 o 
 -14  18  22      355.30      303.43     87.65 o 
 -12  18  22     5639.51     6053.70    226.83 o 
 -10  18  22      544.62      577.49    102.37 o 
  -8  18  22      568.17      190.23     64.91 o 
  -6  18  22     3563.44     3690.42    126.69 o 
  -4  18  22      325.01      282.46     57.60 o 
  -2  18  22      122.21      210.32     50.52 o 
   0  18  22     1236.83     1135.46     73.17 o 
   2  18  22      968.19      847.89     71.87 o 
   4  18  22       74.01       79.08     50.92 o 
   6  18  22      534.09      561.98     68.76 o 
   8  18  22     1231.60     1010.84     85.96 o 
  10  18  22       89.45      -43.81     87.58 o 
  12  18  22        4.52      -62.99     62.99 o 
  14  18  22     1727.30     1868.83    152.17 o 
  16  18  22     3124.57     3526.86    245.96 o 
  18  18  22     3486.21     2913.57    452.08 o 
 -17  19  22      405.32      259.20    126.78 o 
 -15  19  22     2434.45     3025.22    187.68 o 
 -13  19  22        1.31      135.53    100.15 o 
 -11  19  22     1426.84     1686.66    128.40 o 
  -9  19  22       62.00       17.62     61.51 o 
  -7  19  22        6.35       -6.64     66.14 o 
  -5  19  22       73.86       86.92     55.07 o 
  -3  19  22     5600.85     5753.40    147.72 o 
  -1  19  22     3562.90     3543.17    117.44 o 
   1  19  22       34.60       11.23     46.05 o 
   3  19  22     2498.09     2733.17    113.55 o 
   5  19  22      754.88      595.65     70.08 o 
   7  19  22     1043.24      836.53     89.99 o 
   9  19  22     1722.50     2065.49    120.21 o 
  11  19  22      368.07      242.44     80.89 o 
  13  19  22      787.75      591.12    121.69 o 
  15  19  22     1833.48     1809.79    182.14 o 
  17  19  22     8407.35     9185.86    361.16 o 
 -16  20  22      158.40      156.41     81.70 o 
 -14  20  22      510.34      461.63    117.43 o 
 -12  20  22      697.02      720.30    124.94 o 
 -10  20  22      139.33      187.18     72.93 o 
  -8  20  22     1463.90     1438.29    113.45 o 
  -6  20  22     1176.74     1159.26     94.53 o 
  -4  20  22      135.62       92.72     56.64 o 
  -2  20  22     1939.35     1962.16     97.57 o 
   0  20  22     2593.99     2462.76    115.41 o 
   2  20  22       64.10      141.32     52.03 o 
   4  20  22     1174.90     1055.94     91.51 o 
   6  20  22       92.79       37.03     59.25 o 
   8  20  22       17.47       67.13     62.46 o 
  10  20  22        0.18      -47.89     71.76 o 
  12  20  22     7191.03     7535.25    262.79 o 
  14  20  22      476.65      393.46    134.90 o 
  16  20  22     3499.95     3733.18    257.89 o 
 -15  21  22      948.78      962.85    136.33 o 
 -13  21  22       16.29      140.73    103.36 o 
 -11  21  22      156.43      295.38    103.78 o 
  -9  21  22       43.27      112.41     78.05 o 
  -7  21  22       27.61       38.69     61.05 o 
  -5  21  22       22.55       69.19     59.53 o 
  -3  21  22      101.05       89.03     80.19 o 
  -1  21  22      151.35      120.74     56.15 o 
   1  21  22        0.12       53.33     65.47 o 
   3  21  22      368.23      367.53     68.96 o 
   5  21  22      224.30       96.78     73.80 o 
   7  21  22     5640.80     5743.07    202.15 o 
   9  21  22     1175.29     1451.18    127.42 o 
  11  21  22     2481.97     2039.12    203.22 o 
  13  21  22      267.31      114.16    131.23 o 
  15  21  22     4473.96     4156.87    254.82 o 
 -14  22  22     3568.81     3859.26    409.33 o 
 -12  22  22      141.51      131.14    100.87 o 
 -10  22  22     1885.28     2139.03    167.17 o 
  -8  22  22     5476.68     5598.61    223.38 o 
  -6  22  22       76.51      185.88     66.40 o 
  -4  22  22     2519.11     2949.90    134.21 o 
  -2  22  22      440.24      436.49     79.39 o 
   0  22  22     5090.27     4993.89    159.35 o 
   2  22  22     2210.66     2216.28    117.51 o 
   4  22  22       85.81       27.15     81.09 o 
   6  22  22      468.17      498.80     91.00 o 
   8  22  22     1114.12     1341.21    153.69 o 
  10  22  22      138.82      232.00    135.85 o 
  12  22  22     8150.58     8176.33    355.33 o 
  14  22  22      657.21     1062.15    294.81 o 
 -11  23  22       15.68       24.52     99.84 o 
  -9  23  22      116.89      230.93    100.99 o 
  -7  23  22     1697.63     1803.12    154.44 o 
  -5  23  22     3706.09     3100.81    167.61 o 
  -3  23  22     6137.49     6486.95    198.17 o 
  -1  23  22       46.86      183.62    124.87 o 
   1  23  22        5.31      171.79     66.98 o 
   3  23  22     1197.27     1328.84    109.33 o 
   5  23  22      789.59      752.78    141.41 o 
   7  23  22      326.90      637.24    128.60 o 
   9  23  22        3.72        5.61    127.24 o 
  11  23  22      353.27      531.78    165.20 o 
 -10  24  22     1217.81     1232.63    151.61 o 
  -8  24  22       47.51      110.53     92.64 o 
  -6  24  22       10.82       46.85    100.25 o 
  -4  24  22     2878.15     2936.64    170.28 o 
  -2  24  22      209.55      287.68    106.44 o 
   0  24  22     3754.74     3534.54    223.91 o 
   2  24  22     1222.14     1353.61    156.06 o 
   4  24  22     4756.37     4603.47    228.12 o 
   6  24  22     3173.96     3682.18    248.99 o 
   8  24  22      781.61     1196.40    189.72 o 
  10  24  22      620.77      580.57    170.55 o 
  -7  25  22     1741.28     2331.15    254.85 o 
  -5  25  22      988.74     1110.50    125.22 o 
  -3  25  22     1691.61     1998.91    171.09 o 
  -1  25  22       75.68      116.15    122.95 o 
   1  25  22        4.57      261.51    134.05 o 
   3  25  22      598.51      509.95    150.20 o 
   5  25  22     3816.62     3636.78    232.18 o 
   7  25  22     1050.83     1397.41    174.02 o 
  -2  26  22      549.92      588.53    310.80 o 
   0  26  22      448.21      776.35    190.56 o 
   2  26  22     4624.25     5204.11    449.57 o 
   0   1  23     5363.88     5546.01     66.69 o 
  -1   2  23     6412.73     6358.25     65.96 o 
   1   2  23     7085.30     7174.26     73.55 o 
  -2   3  23        5.66       19.29     19.78 o 
   0   3  23     4422.82     4927.79     61.40 o 
   2   3  23    10906.30    11754.51     88.22 o 
  -3   4  23    21966.98    22410.73    148.80 o 
  -1   4  23     1732.87     1830.48     45.59 o 
   1   4  23     3899.21     3506.63     54.57 o 
   3   4  23    27835.49    28585.91    172.16 o 
  -4   5  23      514.03      483.99     32.30 o 
  -2   5  23     6574.40     7218.07     80.53 o 
   0   5  23      193.22      103.51     23.28 o 
   2   5  23        6.84      -18.85     18.85 o 
   4   5  23     1799.38     1770.22     51.69 o 
  -5   6  23     4123.21     4309.87     76.58 o 
  -3   6  23       80.71      149.81     24.47 o 
  -1   6  23    21220.07    21057.03    152.83 o 
   1   6  23     5491.81     5351.12     79.22 o 
   3   6  23    19736.55    20799.36    157.55 o 
   5   6  23      427.53      547.69     38.45 o 
  -6   7  23    50945.58    50499.58    306.17 o 
  -4   7  23    27863.76    27950.74    207.46 o 
  -2   7  23      607.38      664.93     38.86 o 
   0   7  23     4552.38     4733.09     86.25 o 
   2   7  23     6324.59     6676.57     89.27 o 
   4   7  23     6790.04     7095.60     99.09 o 
   6   7  23      801.88      781.95     46.40 o 
  -7   8  23    22294.37    22558.49    203.16 o 
  -5   8  23    45463.20    44719.45    281.58 o 
  -3   8  23    21881.12    21333.90    177.12 o 
  -1   8  23        2.24       23.74     29.86 o 
   1   8  23     5458.46     5358.77     97.40 o 
   3   8  23    12117.71    12693.07    134.90 o 
   5   8  23     7753.60     7093.78    103.26 o 
   7   8  23    16360.54    16132.09    165.61 o 
  -8   9  23    79370.61    79265.19    575.17 o 
  -6   9  23     1788.54     2018.03     74.72 o 
  -4   9  23    24340.97    24023.43    198.13 o 
  -2   9  23     1871.09     1865.31     74.48 o 
   0   9  23        3.53       27.77     37.41 o 
   2   9  23      324.42      375.29     44.22 o 
   4   9  23    15358.59    16511.30    162.27 o 
   6   9  23     2500.59     2802.59     76.99 o 
   8   9  23    39668.81    38056.50    290.55 o 
  -9  10  23    40498.96    38033.48    360.27 o 
  -7  10  23    66569.52    64665.67    481.98 o 
  -5  10  23     2550.40     2597.18     76.63 o 
  -3  10  23       72.62       16.74     33.55 o 
  -1  10  23     6591.00     6042.25    113.52 o 
   1  10  23     7683.89     7646.22    127.03 o 
   3  10  23     4593.29     4457.92    105.17 o 
   5  10  23      835.59      914.22     53.16 o 
   7  10  23      578.20      393.64     46.06 o 
   9  10  23    15422.32    15018.48    195.69 o 
 -10  11  23      338.86      385.13     68.14 o 
  -8  11  23     3573.81     3876.11    121.41 o 
  -6  11  23      420.35      575.32     57.16 o 
  -4  11  23     1266.43     1521.43     61.37 o 
  -2  11  23     4424.87     4094.37    108.39 o 
   0  11  23      171.81      162.38     43.98 o 
   2  11  23        6.12        0.38     37.68 o 
   4  11  23    20451.96    19709.66    166.00 o 
   6  11  23    12833.36    12758.93    146.39 o 
   8  11  23    29760.12    29758.62    272.51 o 
  10  11  23     1329.20     1974.20     95.36 o 
 -11  12  23     5074.92     5069.79    155.16 o 
  -9  12  23    12300.14    12012.40    190.90 o 
  -7  12  23    22731.61    21234.93    237.32 o 
  -5  12  23     5681.04     5838.97    112.86 o 
  -3  12  23    31802.89    29262.11    219.81 o 
  -1  12  23     3147.70     2608.69     89.97 o 
   1  12  23     7573.59     7489.35    125.47 o 
   3  12  23       66.15       36.54     39.97 o 
   5  12  23    16679.06    16373.82    171.09 o 
   7  12  23     4101.80     4573.76    111.17 o 
   9  12  23     7496.22     7490.50    153.56 o 
  11  12  23     2037.52     2327.79    110.64 o 
 -12  13  23     2615.62     2709.33    132.87 o 
 -10  13  23      395.18      188.80     59.44 o 
  -8  13  23     1188.98     1261.36     83.08 o 
  -6  13  23     1146.27     1512.64     82.66 o 
  -4  13  23     8379.38     8298.42    154.79 o 
  -2  13  23      569.84      846.67     61.36 o 
   0  13  23       73.96      113.54     42.71 o 
   2  13  23      602.10      522.17     55.98 o 
   4  13  23        7.15       91.78     31.04 o 
   6  13  23       20.54       31.47     41.92 o 
   8  13  23      128.76      164.15     52.38 o 
  10  13  23     5315.93     6022.07    157.14 o 
  12  13  23     9206.46     9390.59    196.65 o 
 -13  14  23     4039.51     4504.05    173.82 o 
 -11  14  23     5490.43     5975.33    188.94 o 
  -9  14  23     1242.80     1628.04    108.61 o 
  -7  14  23     2752.41     2690.84    110.50 o 
  -5  14  23     1198.59     1370.21     79.54 o 
  -3  14  23     1892.64     1707.81     88.02 o 
  -1  14  23      702.06      814.54     61.09 o 
   1  14  23      705.32      435.51     64.21 o 
   3  14  23       42.19        8.51     42.50 o 
   5  14  23       18.02       15.56     30.44 o 
   7  14  23     4757.82     5409.27    131.65 o 
   9  14  23     2374.37     2403.33    112.81 o 
  11  14  23     3103.17     2944.69    140.68 o 
  13  14  23      330.65      356.74     86.34 o 
 -14  15  23       81.93        1.31     71.37 o 
 -12  15  23     2637.47     2675.87    142.08 o 
 -10  15  23      994.44     1082.15    100.94 o 
  -8  15  23     6330.97     5821.71    160.43 o 
  -6  15  23     2735.26     2702.99    103.91 o 
  -4  15  23     6940.06     7208.73    123.25 o 
  -2  15  23     2213.30     2410.30     81.22 o 
   0  15  23        7.38       51.31     46.23 o 
   2  15  23      627.65      748.90     65.65 o 
   4  15  23     3969.56     3655.09     97.15 o 
   6  15  23     5284.85     5150.58    129.12 o 
   8  15  23      856.97      970.49     72.99 o 
  10  15  23       14.72       63.04     62.74 o 
  12  15  23     3198.57     3574.99    165.34 o 
  14  15  23     2751.98     2647.80    164.99 o 
 -15  16  23      840.20      890.62    124.20 o 
 -13  16  23     2112.09     2224.73    142.36 o 
 -11  16  23      144.25       91.09     70.90 o 
  -9  16  23      405.70      423.08     73.38 o 
  -7  16  23    12100.35    12067.14    199.87 o 
  -5  16  23     1683.41     1799.44     88.69 o 
  -3  16  23        0.16       14.17     34.66 o 
  -1  16  23       87.22      159.95     36.64 o 
   1  16  23       23.70      -13.97     47.29 o 
   3  16  23     1541.30     1702.60     82.60 o 
   5  16  23     6312.04     6688.53    140.79 o 
   7  16  23     2315.21     2230.87    102.50 o 
   9  16  23     2300.49     2112.80    105.35 o 
  11  16  23     8297.49     8142.00    226.33 o 
  13  16  23      983.61      926.10    118.44 o 
  15  16  23     4568.41     4813.54    213.85 o 
 -16  17  23    11594.77    11419.85    332.04 o 
 -14  17  23     3609.56     3389.22    187.79 o 
 -12  17  23      123.89      124.36     70.08 o 
 -10  17  23     5740.94     6096.77    196.24 o 
  -8  17  23      765.60      748.56     86.89 o 
  -6  17  23      677.41      569.52     65.41 o 
  -4  17  23     1436.05     1454.19     83.79 o 
  -2  17  23      613.49      479.91     73.38 o 
   0  17  23     2981.66     3369.14    103.58 o 
   2  17  23      475.46      649.72     63.48 o 
   4  17  23       18.59       70.49     43.96 o 
   6  17  23     3009.13     2878.15    123.43 o 
   8  17  23     8195.92     7930.08    165.39 o 
  10  17  23     4379.15     4477.16    168.09 o 
  12  17  23      664.59      774.72    106.21 o 
  14  17  23     3091.48     3064.28    191.36 o 
  16  17  23     2329.86     2601.70    236.56 o 
 -17  18  23       33.78       69.08    104.29 o 
 -15  18  23      435.33      272.82     88.02 o 
 -13  18  23      107.15      289.29     86.07 o 
 -11  18  23     1846.19     1644.03    125.68 o 
  -9  18  23     3282.10     3623.51    161.80 o 
  -7  18  23      319.18      210.45     68.03 o 
  -5  18  23      146.71      146.44     51.32 o 
  -3  18  23     3361.51     3404.60    115.36 o 
  -1  18  23      161.30      174.56     53.25 o 
   1  18  23     2131.50     1903.21     89.85 o 
   3  18  23     1017.37      829.89     69.74 o 
   5  18  23     4154.70     4281.37    132.08 o 
   7  18  23        2.39       26.05     50.49 o 
   9  18  23     4536.49     4821.83    168.42 o 
  11  18  23     1671.03     1826.25    132.52 o 
  13  18  23     4822.45     4997.20    192.72 o 
  15  18  23     3243.65     3457.59    242.72 o 
  17  18  23       61.33       44.91    131.05 o 
 -16  19  23     1641.66     1376.54    150.31 o 
 -14  19  23     4399.93     4179.44    213.00 o 
 -12  19  23     2110.74     2375.83    149.52 o 
 -10  19  23      280.37      177.69     77.85 o 
  -8  19  23     1549.44     1725.83    127.28 o 
  -6  19  23     4917.88     5055.78    161.04 o 
  -4  19  23     1288.14     1558.23    106.57 o 
  -2  19  23       16.26       40.64     46.08 o 
   0  19  23     1226.57     1213.11     87.00 o 
   2  19  23    10681.27     9996.70    190.63 o 
   4  19  23     2882.75     2928.04    112.82 o 
   6  19  23      176.32      203.63     60.08 o 
   8  19  23     1159.46     1092.85     92.51 o 
  10  19  23     1363.90     1196.69    107.74 o 
  12  19  23        2.24       80.67     71.91 o 
  14  19  23        0.94      148.13    127.07 o 
  16  19  23      684.72      813.36    170.81 o 
 -15  20  23     1422.67     1423.05    150.53 o 
 -13  20  23      510.11      843.14    131.69 o 
 -11  20  23      292.80      313.42    129.07 o 
  -9  20  23       45.72       86.32     72.41 o 
  -7  20  23      294.67      284.72     72.54 o 
  -5  20  23      304.34      314.01     75.01 o 
  -3  20  23      961.76      920.95     77.38 o 
  -1  20  23     2140.19     2236.80    152.93 o 
   1  20  23     1391.52     1560.16     97.79 o 
   3  20  23       13.61       46.81     55.79 o 
   5  20  23     2639.64     3030.22    120.60 o 
   7  20  23      617.35      601.17     95.51 o 
   9  20  23     7069.72     7819.06    222.56 o 
  11  20  23        3.67       96.86     80.24 o 
  13  20  23      650.75      497.99    140.67 o 
  15  20  23      335.70      353.76    140.94 o 
 -14  21  23     3787.71     4011.24    258.61 o 
 -12  21  23     9479.24    10125.59    297.36 o 
 -10  21  23       28.70      -14.22     94.37 o 
  -8  21  23        0.93       27.87     61.80 o 
  -6  21  23     3204.75     3332.12    173.92 o 
  -4  21  23        7.97       69.67     60.09 o 
  -2  21  23    11565.51    12046.83    210.06 o 
   0  21  23       30.17      -20.59     52.27 o 
   2  21  23      800.34     1024.58     90.16 o 
   4  21  23     6501.46     6710.12    185.34 o 
   6  21  23      368.04      480.37     90.57 o 
   8  21  23        0.21       62.21     67.94 o 
  10  21  23      302.70      435.19    141.19 o 
  12  21  23      809.70     1107.55    179.47 o 
  14  21  23     2218.76     2350.79    270.85 o 
 -13  22  23       33.70      -39.41     99.31 o 
 -11  22  23      487.16      585.35    101.62 o 
  -9  22  23     2045.57     1899.13    158.34 o 
  -7  22  23        4.36       84.27     86.20 o 
  -5  22  23     4082.60     4362.21    160.48 o 
  -3  22  23     1012.94     1078.45     98.16 o 
  -1  22  23      162.53      102.64     57.89 o 
   1  22  23     4465.15     4727.64    153.15 o 
   3  22  23     1675.97     1398.34    104.37 o 
   5  22  23      806.22      953.02    100.90 o 
   7  22  23    12514.10    13387.26    649.99 o 
   9  22  23     2187.42     1845.98    200.55 o 
  11  22  23      102.30       29.65    131.02 o 
  13  22  23     1373.77      926.53    234.22 o 
 -10  23  23      319.97      295.44    108.90 o 
  -8  23  23      641.09      685.44    121.84 o 
  -6  23  23      218.55      325.07     89.16 o 
  -4  23  23      260.22      437.21    101.78 o 
  -2  23  23     6220.63     6453.75    201.71 o 
   0  23  23     5276.93     5129.84    178.77 o 
   2  23  23        0.78       95.37     67.68 o 
   4  23  23     2869.86     3025.34    152.96 o 
   6  23  23       20.98      133.36    118.92 o 
   8  23  23      506.46      503.63    206.34 o 
  10  23  23     5844.93     5138.11    418.27 o 
  -9  24  23       18.29      195.65    121.17 o 
  -7  24  23      110.59      202.52     88.51 o 
  -5  24  23     1681.96     1683.80    137.90 o 
  -3  24  23    11689.79    12648.55    309.14 o 
  -1  24  23     1451.38     1314.41    149.21 o 
   1  24  23      899.91     1002.07    157.73 o 
   3  24  23     8488.04     8817.57    283.66 o 
   5  24  23       23.91      148.45    128.70 o 
   7  24  23      594.34      424.20    154.60 o 
   9  24  23       64.29      -45.56    194.59 o 
  -6  25  23     4533.36     4493.04    228.34 o 
  -4  25  23     2976.74     2841.84    180.14 o 
  -2  25  23     8288.22     9417.04    329.48 o 
   0  25  23     1466.18     1332.64    169.04 o 
   2  25  23       79.81       -3.90    122.75 o 
   4  25  23     3793.09     4036.42    239.85 o 
   6  25  23      597.77      852.35    187.87 o 
   0   0  24   155334.59   163971.25   1254.61 o 
   1   1  24     1879.03     2033.42     46.07 o 
   0   2  24      758.43      247.02     24.34 o 
   2   2  24     6427.27     6320.38     68.08 o 
  -1   3  24     1868.20     1504.92     42.86 o 
   1   3  24     1497.40     1327.86     39.97 o 
   3   3  24       30.24       26.05     25.30 o 
  -2   4  24    66022.29    64333.48    348.68 o 
   0   4  24     8362.29     7964.71     83.50 o 
   2   4  24    46675.16    45957.16    225.09 o 
   4   4  24       44.79      369.83     33.57 o 
  -3   5  24        0.49      -20.57     20.66 o 
  -1   5  24     6751.34     7442.97     90.13 o 
   1   5  24      503.24      396.02     29.53 o 
   3   5  24     3498.61     3956.68     72.84 o 
   5   5  24      697.68      641.83     38.25 o 
  -4   6  24      985.32      967.79     43.26 o 
  -2   6  24     4258.16     3930.17     72.39 o 
   0   6  24      814.81      536.18     37.71 o 
   2   6  24    30437.29    28230.41    213.05 o 
   4   6  24     7065.50     6276.50     91.60 o 
   6   6  24    48991.81    46831.71    293.08 o 
  -5   7  24    15367.02    15405.62    163.43 o 
  -3   7  24     1776.53     1827.54     59.58 o 
  -1   7  24     2624.94     2635.92     64.22 o 
   1   7  24      724.49      309.62     40.00 o 
   3   7  24      780.16      659.65     43.30 o 
   5   7  24      343.26      230.53     34.15 o 
   7   7  24      383.61      450.94     40.04 o 
  -6   8  24     4881.13     5191.55     99.22 o 
  -4   8  24     8346.22     7532.36    106.81 o 
  -2   8  24     8040.07     7540.42    105.19 o 
   0   8  24     5652.20     5218.11    106.72 o 
   2   8  24     6021.45     6031.79    108.74 o 
   4   8  24       11.91      -27.96     27.96 o 
   6   8  24    10007.75     9871.43    126.51 o 
   8   8  24    23758.43    22868.91    213.09 o 
  -7   9  24    25113.56    25798.30    253.22 o 
  -5   9  24    11260.47    12453.06    159.50 o 
  -3   9  24     3046.76     3117.25     77.52 o 
  -1   9  24     8769.60     8712.22    137.17 o 
   1   9  24       87.12        9.07     39.39 o 
   3   9  24     8752.08     8518.82    133.27 o 
   5   9  24    19506.98    18788.59    198.22 o 
   7   9  24     2407.31     2076.47     73.35 o 
   9   9  24      734.25      778.70     67.25 o 
  -8  10  24     1342.63     1130.04     75.89 o 
  -6  10  24    41647.50    40942.87    303.85 o 
  -4  10  24      248.07      220.19     37.59 o 
  -2  10  24    19366.68    18225.86    190.21 o 
   0  10  24     8819.35     9490.83    143.06 o 
   2  10  24      957.72     1163.15     69.14 o 
   4  10  24      346.16      229.33     33.15 o 
   6  10  24      454.81      566.73     47.95 o 
   8  10  24     5391.06     5085.47    126.86 o 
  10  10  24     2100.45     1669.22     88.32 o 
  -9  11  24     6975.78     7793.20    155.83 o 
  -7  11  24     4548.85     3851.27    115.35 o 
  -5  11  24      692.94      586.11     48.14 o 
  -3  11  24    27792.46    27285.09    242.55 o 
  -1  11  24     7020.12     6809.38    120.20 o 
   1  11  24     2409.82     1992.92     79.43 o 
   3  11  24      539.65      738.80     58.25 o 
   5  11  24     2407.17     2421.44     76.48 o 
   7  11  24      136.77      142.07     46.24 o 
   9  11  24       94.18       86.29     50.03 o 
  11  11  24     1842.61     1643.38    102.02 o 
 -10  12  24      208.56      129.15     55.44 o 
  -8  12  24    23014.64    21182.95    253.41 o 
  -6  12  24     9824.91     9908.71    154.69 o 
  -4  12  24      882.67      727.65     50.50 o 
  -2  12  24    14293.06    15009.15    179.23 o 
   0  12  24     1789.54     1548.48     74.75 o 
   2  12  24     3910.74     3329.51    100.84 o 
   4  12  24       34.49       56.30     42.44 o 
   6  12  24       26.65      -27.62     34.30 o 
   8  12  24     1193.65     1271.60     83.21 o 
  10  12  24      725.77      442.37     63.95 o 
  12  12  24     1396.92     1347.19    103.15 o 
 -11  13  24     7497.14     6889.64    189.17 o 
  -9  13  24     2497.77     2546.78    116.40 o 
  -7  13  24     2136.51     2238.08     96.20 o 
  -5  13  24    17496.31    17885.61    191.67 o 
  -3  13  24     2493.71     2205.24     84.50 o 
  -1  13  24      793.12      890.57     71.18 o 
   1  13  24      178.84      103.04     45.18 o 
   3  13  24      151.23      142.87     51.80 o 
   5  13  24     6145.34     5732.12    100.84 o 
   7  13  24     4184.16     3582.33    121.04 o 
   9  13  24     3232.97     2821.70    119.75 o 
  11  13  24     1189.77     1068.04     92.47 o 
  13  13  24      109.04      167.71     75.23 o 
 -12  14  24     2330.45     2453.26    142.91 o 
 -10  14  24     2199.34     2467.60    119.51 o 
  -8  14  24    10114.35    10328.78    190.96 o 
  -6  14  24      158.52      136.31     48.72 o 
  -4  14  24    13544.64    12617.61    152.94 o 
  -2  14  24     3799.81     3198.73    100.71 o 
   0  14  24     6181.87     5703.90    120.91 o 
   2  14  24     9119.33     8996.61    146.58 o 
   4  14  24      137.73      180.24     52.43 o 
   6  14  24     1595.98     1258.10     65.86 o 
   8  14  24      617.68      436.34     65.68 o 
  10  14  24      941.15      975.64     87.71 o 
  12  14  24     9843.78     9700.44    247.46 o 
  14  14  24      228.46       90.21     82.26 o 
 -13  15  24      449.82      436.88     77.22 o 
 -11  15  24      354.60      329.50     75.92 o 
  -9  15  24      224.40      103.06     61.23 o 
  -7  15  24       72.49       40.29     48.50 o 
  -5  15  24      782.17      691.98     62.32 o 
  -3  15  24      167.34      138.99     32.99 o 
  -1  15  24       27.70       41.15     50.41 o 
   1  15  24      999.63      761.71     67.21 o 
   3  15  24     3304.91     3462.10    118.85 o 
   5  15  24     7753.36     7078.17    150.50 o 
   7  15  24      113.04       57.17     46.79 o 
   9  15  24     4117.23     4246.62    158.92 o 
  11  15  24       75.64       -8.45     71.41 o 
  13  15  24        0.69      117.80     75.73 o 
  15  15  24      392.97      253.69     90.39 o 
 -14  16  24     4061.27     4860.42    209.73 o 
 -12  16  24     7961.69     8510.38    227.71 o 
 -10  16  24      406.22      406.11     88.28 o 
  -8  16  24     8245.16     7895.53    174.10 o 
  -6  16  24     2783.94     3097.61    109.20 o 
  -4  16  24      644.03      805.58     66.30 o 
  -2  16  24     1664.19     1605.01     94.82 o 
   0  16  24     1051.65      810.45     75.32 o 
   2  16  24     2076.15     1843.86     91.92 o 
   4  16  24       47.03      107.39     33.58 o 
   6  16  24      397.77      357.03     67.55 o 
   8  16  24        4.42       -2.50     50.11 o 
  10  16  24     1704.38     1787.22    131.75 o 
  12  16  24        0.75       -0.69     76.86 o 
  14  16  24        9.02      126.49     84.47 o 
  16  16  24     5371.42     6059.26    279.42 o 
 -15  17  24     4354.13     3876.34    232.66 o 
 -13  17  24     1815.77     1748.90    137.61 o 
 -11  17  24      386.63      357.72     86.02 o 
  -9  17  24     1670.39     1665.09    123.57 o 
  -7  17  24     2620.17     2320.90    114.82 o 
  -5  17  24       66.49       93.45     48.52 o 
  -3  17  24      339.35      250.79     65.64 o 
  -1  17  24     1138.86     1204.60     88.46 o 
   1  17  24     3217.46     3214.48    124.76 o 
   3  17  24      645.36      635.61     59.27 o 
   5  17  24       66.92       86.42     47.15 o 
   7  17  24      331.93      263.47     60.44 o 
   9  17  24        3.12       82.83     52.39 o 
  11  17  24     4571.49     4085.85    173.67 o 
  13  17  24      625.65      437.35     92.00 o 
  15  17  24      191.12      213.47    124.16 o 
  17  17  24      229.37      164.68    121.45 o 
 -16  18  24     1546.14     1360.11    155.95 o 
 -14  18  24      177.08      189.30     98.38 o 
 -12  18  24     6052.59     5966.10    206.88 o 
 -10  18  24     5797.72     6009.34    199.05 o 
  -8  18  24      494.89      399.89    101.78 o 
  -6  18  24     5775.93     6058.29    155.94 o 
  -4  18  24     5876.64     5875.05    149.01 o 
  -2  18  24     1794.20     1915.81     88.00 o 
   0  18  24    11748.63    11745.91    218.01 o 
   2  18  24     1021.35     1004.25     90.88 o 
   4  18  24       93.94       69.31     58.87 o 
   6  18  24     1204.35     1275.87     85.73 o 
   8  18  24        0.02       15.84     56.44 o 
  10  18  24      294.16      198.01     81.08 o 
  12  18  24      451.48      366.00     97.26 o 
  14  18  24     1245.04     1196.68    164.81 o 
  16  18  24        0.53      -13.67    127.58 o 
  18  18  24     3925.71     3514.39    231.27 o 
 -17  19  24      537.34      470.53    131.08 o 
 -15  19  24     2003.15     1282.39    223.62 o 
 -13  19  24     4100.33     4094.61    218.96 o 
 -11  19  24     2491.01     2282.11    149.51 o 
  -9  19  24     1591.45     1544.76    134.29 o 
  -7  19  24      168.05      103.73     65.60 o 
  -5  19  24      137.90      136.42     54.02 o 
  -3  19  24      128.53      348.58     56.74 o 
  -1  19  24    15422.62    15616.03    214.88 o 
   1  19  24     4296.12     4277.66    125.45 o 
   3  19  24      836.09      823.68     72.39 o 
   5  19  24     2674.55     2462.54    107.74 o 
   7  19  24     3493.74     3378.19    158.12 o 
   9  19  24     1780.26     1953.00    120.32 o 
  11  19  24      546.07      515.31     90.67 o 
  13  19  24       39.01     -107.35    113.32 o 
  15  19  24     2951.73     2829.41    216.86 o 
  17  19  24      535.81      533.86    192.96 o 
 -14  20  24     1746.54     1824.17    160.01 o 
 -12  20  24      970.52      955.00    133.42 o 
 -10  20  24     6720.63     7013.35    224.09 o 
  -8  20  24     3019.82     3394.29    150.97 o 
  -6  20  24    12227.50    12050.63    290.40 o 
  -4  20  24      987.75      810.46     79.93 o 
  -2  20  24      565.07      498.52     58.90 o 
   0  20  24     4732.15     4410.84    133.22 o 
   2  20  24      595.93      657.58     70.34 o 
   4  20  24      229.87      152.37     61.15 o 
   6  20  24      283.84      211.40     63.72 o 
   8  20  24      553.18      625.40     96.04 o 
  10  20  24     2253.83     2103.24    145.10 o 
  12  20  24      485.32      712.05    169.97 o 
  14  20  24       94.23       36.91    124.82 o 
 -13  21  24       23.59      -98.65     98.65 o 
 -11  21  24      173.86      251.25    104.24 o 
  -9  21  24       17.47      113.61     89.15 o 
  -7  21  24     2477.34     2589.48    142.47 o 
  -5  21  24      263.33      337.53     69.02 o 
  -3  21  24      332.16      354.55     93.95 o 
  -1  21  24      418.62      361.99     63.88 o 
   1  21  24     3014.08     2828.57    117.48 o 
   3  21  24      775.42      557.90     71.05 o 
   5  21  24       40.55      157.29     62.43 o 
   7  21  24       46.18      -34.66     85.26 o 
   9  21  24     1808.04     1689.28    132.28 o 
  11  21  24       30.80      124.35    153.62 o 
  13  21  24      992.27      744.39    169.03 o 
 -12  22  24      790.85      979.82    139.29 o 
 -10  22  24     1882.10     2019.71    164.42 o 
  -8  22  24      726.82      507.49     95.52 o 
  -6  22  24       23.13      127.18     68.37 o 
  -4  22  24     2752.06     2794.06    135.06 o 
  -2  22  24     1610.14     1703.31    109.43 o 
   0  22  24     3773.47     3864.25    136.03 o 
   2  22  24     1104.55     1354.74     97.39 o 
   4  22  24        9.52       56.53     65.90 o 
   6  22  24     1513.82     1766.53    119.89 o 
   8  22  24     2905.69     3163.58    232.57 o 
  10  22  24      115.82      185.02    145.10 o 
  12  22  24      415.58      233.87    142.74 o 
 -11  23  24     2157.30     2434.06    218.60 o 
  -9  23  24     2024.81     2124.51    161.12 o 
  -7  23  24      288.76      329.67    103.59 o 
  -5  23  24     2000.25     2162.55    153.76 o 
  -3  23  24        1.55      144.21     75.66 o 
  -1  23  24        5.44        9.24     67.18 o 
   1  23  24     3824.09     4238.62    156.07 o 
   3  23  24     1072.59      827.42     90.76 o 
   5  23  24      721.91      770.34    154.94 o 
   7  23  24       12.62      323.35    136.98 o 
   9  23  24      454.10      514.15    164.55 o 
  11  23  24      208.05      -69.05    194.99 o 
  -8  24  24     6722.22     6839.88    313.21 o 
  -6  24  24       30.57      211.07    104.50 o 
  -4  24  24      261.27      311.03    111.05 o 
  -2  24  24      872.81      509.88    121.16 o 
   0  24  24     1653.34     1869.25    183.50 o 
   2  24  24      194.64      388.06    101.24 o 
   4  24  24      108.75      391.27    142.18 o 
   6  24  24      335.08      621.45    161.18 o 
   8  24  24      651.62      589.94    255.60 o 
  -5  25  24        3.11      119.29    133.74 o 
  -3  25  24     2162.84     2437.95    172.58 o 
  -1  25  24      646.65      740.26    181.31 o 
   1  25  24      455.87      438.65    139.29 o 
   3  25  24        2.09      310.50    122.57 o 
   5  25  24       81.18      480.91    192.03 o 
   0   1  25       59.37       89.43     21.49 o 
  -1   2  25      705.59      556.38     31.54 o 
   1   2  25     2179.75     2308.72     50.91 o 
  -2   3  25      141.28       60.26     23.81 o 
   0   3  25      818.54      805.85     35.63 o 
   2   3  25     1306.78     1424.12     45.54 o 
  -3   4  25     3701.64     3792.33     72.60 o 
  -1   4  25      666.50      750.11     40.89 o 
   1   4  25     1726.13     1441.22     45.06 o 
   3   4  25      226.67      136.78     30.40 o 
  -4   5  25     1525.57     1942.74     54.80 o 
  -2   5  25     1176.91     1068.43     45.11 o 
   0   5  25     3133.72     3704.79     70.87 o 
   2   5  25     4440.22     4273.42     80.13 o 
   4   5  25     9982.70    10288.58    112.57 o 
  -5   6  25     2238.58     2353.93     62.81 o 
  -3   6  25       40.30       28.03     26.80 o 
  -1   6  25     1626.33     1768.79     55.87 o 
   1   6  25    58425.23    59453.01    350.46 o 
   3   6  25     2516.60     2449.35     70.22 o 
   5   6  25     2963.82     2644.15     68.99 o 
  -6   7  25    28734.29    27952.44    236.74 o 
  -4   7  25     8159.30     8926.13    119.17 o 
  -2   7  25     4684.69     4003.07     80.34 o 
   0   7  25    36669.70    35017.91    268.42 o 
   2   7  25    11974.07    12154.64    143.98 o 
   4   7  25      214.92      289.98     36.89 o 
   6   7  25     2177.10     2246.01     67.63 o 
  -7   8  25     1200.25     1376.27     75.98 o 
  -5   8  25    48236.34    48499.21    321.78 o 
  -3   8  25        3.24      -30.79     30.79 o 
  -1   8  25      449.14      477.76     50.09 o 
   1   8  25     1509.45     1832.01     77.12 o 
   3   8  25    27670.63    27261.29    216.05 o 
   5   8  25       40.25       71.14     33.89 o 
   7   8  25    25064.09    25349.30    219.88 o 
  -8   9  25       79.61      153.23     45.66 o 
  -6   9  25      679.12      436.30     50.95 o 
  -4   9  25     3579.64     3450.66     83.87 o 
  -2   9  25     1797.82     2222.09     82.94 o 
   0   9  25     1586.81     1577.70     74.26 o 
   2   9  25      147.88       80.03     39.43 o 
   4   9  25    17838.00    18207.35    174.24 o 
   6   9  25      123.42      142.50     35.52 o 
   8   9  25    20959.04    20133.86    227.42 o 
  -9  10  25      684.59      444.89     57.13 o 
  -7  10  25     7785.66     7233.44    140.19 o 
  -5  10  25    12291.79    11576.08    140.03 o 
  -3  10  25     1720.74     1666.66     74.22 o 
  -1  10  25    18672.64    18225.94    204.36 o 
   1  10  25     3543.38     3677.12    105.01 o 
   3  10  25     3732.07     4071.17    105.13 o 
   5  10  25      399.35      412.14     43.82 o 
   7  10  25    13735.34    13382.78    168.55 o 
   9  10  25      734.43      788.80     69.82 o 
 -10  11  25      373.56      230.77     68.96 o 
  -8  11  25    19326.16    19138.38    230.93 o 
  -6  11  25     8186.66     8151.87    146.90 o 
  -4  11  25     4387.77     4099.35     90.51 o 
  -2  11  25     2621.45     2918.73     94.22 o 
   0  11  25    17013.13    16740.48    181.89 o 
   2  11  25      560.60      454.23     53.15 o 
   4  11  25       94.60        0.85     40.92 o 
   6  11  25     1402.56     1510.30     66.95 o 
   8  11  25      890.01      917.70     76.90 o 
  10  11  25     2543.38     2234.88    106.19 o 
 -11  12  25     7551.78     7448.88    180.90 o 
  -9  12  25     9048.42     8981.90    169.73 o 
  -7  12  25      547.89      445.67     59.02 o 
  -5  12  25       36.76       47.66     38.19 o 
  -3  12  25     1470.66     1266.73     68.94 o 
  -1  12  25     6166.89     5733.09    115.65 o 
   1  12  25     1275.19     1342.94     71.50 o 
   3  12  25     2284.82     1952.26     82.22 o 
   5  12  25     5186.14     5187.74     98.62 o 
   7  12  25      449.97      234.75     45.59 o 
   9  12  25      933.80     1088.08     80.44 o 
  11  12  25       17.68        3.12     58.10 o 
 -12  13  25     1146.14     1384.75    109.25 o 
 -10  13  25        3.69        3.23     54.35 o 
  -8  13  25     3396.90     3388.40    114.78 o 
  -6  13  25      951.56      925.51     69.51 o 
  -4  13  25     1752.46     2043.18     72.99 o 
  -2  13  25       56.41       54.59     40.58 o 
   0  13  25     4329.47     4252.14    117.67 o 
   2  13  25       24.04       70.45     43.44 o 
   4  13  25     2260.65     2340.84     91.39 o 
   6  13  25     1312.58     1118.54     58.51 o 
   8  13  25     6092.91     5820.59    152.15 o 
  10  13  25     2068.82     2057.33    109.54 o 
  12  13  25     1204.19     1276.89    109.08 o 
 -13  14  25     5308.87     5803.53    206.57 o 
 -11  14  25      168.25      111.23     65.51 o 
  -9  14  25     1686.60     1502.23     98.00 o 
  -7  14  25     2566.31     2614.25    108.62 o 
  -5  14  25       28.22       87.49     38.22 o 
  -3  14  25      269.74      223.53     58.86 o 
  -1  14  25     2889.44     2754.57     95.44 o 
   1  14  25      280.73       90.51     44.63 o 
   3  14  25     7589.80     6704.58    131.78 o 
   5  14  25      555.29      611.19     49.41 o 
   7  14  25     3378.61     3888.64    115.76 o 
   9  14  25      694.48      573.94     75.07 o 
  11  14  25      283.68      304.21     76.89 o 
  13  14  25      357.91      420.53     90.71 o 
 -14  15  25      262.66      221.75     88.69 o 
 -12  15  25       77.12       55.13     71.50 o 
 -10  15  25      458.03      519.83     81.30 o 
  -8  15  25     3326.16     3440.87    125.21 o 
  -6  15  25     1172.92     1312.24     81.55 o 
  -4  15  25      426.61      300.06     39.73 o 
  -2  15  25     1198.88     1159.62     78.37 o 
   0  15  25     4626.47     4933.91    126.33 o 
   2  15  25     1086.70      982.54     74.14 o 
   4  15  25    13971.59    13148.50    204.13 o 
   6  15  25        3.70        2.70     44.47 o 
   8  15  25     2076.90     2461.36    104.91 o 
  10  15  25     2286.73     2530.62    124.89 o 
  12  15  25     3482.93     3153.39    159.22 o 
  14  15  25      796.67      948.28    116.71 o 
 -15  16  25       28.36      -13.61    136.38 o 
 -13  16  25     1281.83     1462.88    135.61 o 
 -11  16  25      223.14      236.32     79.67 o 
  -9  16  25     6469.57     6479.27    241.42 o 
  -7  16  25     1418.15     1402.00     87.28 o 
  -5  16  25     3074.80     2984.17    112.39 o 
  -3  16  25     3104.26     3271.60     98.71 o 
  -1  16  25     1219.39      999.01     80.17 o 
   1  16  25     3116.80     3029.14    117.07 o 
   3  16  25    12063.41    12662.02    202.52 o 
   5  16  25    20521.60    20379.26    212.43 o 
   7  16  25     3225.83     3556.30    116.24 o 
   9  16  25     1247.61     1285.31     89.05 o 
  11  16  25     1055.27      893.58    107.13 o 
  13  16  25      321.33      182.99     90.54 o 
  15  16  25     2934.05     3297.17    220.34 o 
 -16  17  25     1859.99     1647.55    184.85 o 
 -14  17  25      521.83      305.65    113.98 o 
 -12  17  25      970.18      844.50    100.42 o 
 -10  17  25      337.95      262.60     70.39 o 
  -8  17  25      150.31      159.30     60.18 o 
  -6  17  25       26.11       30.42     51.03 o 
  -4  17  25     1165.27     1167.07     73.28 o 
  -2  17  25     3484.66     3415.75    132.64 o 
   0  17  25     1187.92     1229.56     90.59 o 
   2  17  25     8702.91     8902.17    185.79 o 
   4  17  25      577.56      588.61     77.39 o 
   6  17  25      329.84      352.77     64.04 o 
   8  17  25      112.47      182.75     59.97 o 
  10  17  25     1121.14     1277.45    109.62 o 
  12  17  25     2728.01     2789.28    165.40 o 
  14  17  25     2008.55     2247.26    189.88 o 
  16  17  25     6903.06     7434.79    335.92 o 
 -17  18  25      730.42      514.01    161.29 o 
 -15  18  25     8214.50     7980.71    312.76 o 
 -13  18  25     4543.62     4694.56    236.32 o 
 -11  18  25      489.75      610.43     92.64 o 
  -9  18  25     1999.25     2266.62    131.10 o 
  -7  18  25     4642.49     4534.94    158.21 o 
  -5  18  25       28.30       45.84     47.02 o 
  -3  18  25      123.63      134.57     57.01 o 
  -1  18  25       64.41      136.60     61.98 o 
   1  18  25     2901.03     2603.47    135.37 o 
   3  18  25     1151.34      978.07     93.98 o 
   5  18  25     1223.09     1151.33     90.05 o 
   7  18  25     4343.99     4851.62    142.38 o 
   9  18  25      123.59      129.88     57.69 o 
  11  18  25        0.75       -8.80     72.07 o 
  13  18  25     1246.13      797.26    227.72 o 
  15  18  25     1347.87      826.70    179.16 o 
  17  18  25        1.60       48.55    102.38 o 
 -16  19  25       35.65      119.31    102.74 o 
 -14  19  25      116.93      296.05    115.49 o 
 -12  19  25      679.55      784.12    138.02 o 
 -10  19  25     2186.64     2040.80    139.36 o 
  -8  19  25      141.04      112.68     60.99 o 
  -6  19  25      114.73       53.24     56.56 o 
  -4  19  25      523.72      399.39     68.74 o 
  -2  19  25     2127.36     2184.82    124.43 o 
   0  19  25     3716.89     3937.57    159.61 o 
   2  19  25      291.91      233.42     75.09 o 
   4  19  25     1592.11     1504.43    109.03 o 
   6  19  25      352.99      361.31     60.94 o 
   8  19  25       91.86      115.31     68.38 o 
  10  19  25       12.07       21.08     69.21 o 
  12  19  25     1100.68     1236.16    159.71 o 
  14  19  25      477.69      310.32    135.66 o 
  16  19  25        2.93     -116.62    116.62 o 
 -15  20  25      400.15      353.15    118.37 o 
 -13  20  25      233.62      129.04    101.69 o 
 -11  20  25     8124.79     8561.16    289.38 o 
  -9  20  25      253.40      140.73    100.82 o 
  -7  20  25     1467.77     1464.74    108.55 o 
  -5  20  25      148.14      152.52     75.78 o 
  -3  20  25     2836.00     2857.07    111.17 o 
  -1  20  25     3694.37     4213.60    168.61 o 
   1  20  25     8476.29     8563.83    207.30 o 
   3  20  25        1.38       57.60     74.86 o 
   5  20  25     2006.25     2074.16    102.88 o 
   7  20  25     5440.37     5154.94    164.84 o 
   9  20  25     5334.96     5635.05    195.93 o 
  11  20  25        0.87      263.89    131.61 o 
  13  20  25      113.77      193.32    120.65 o 
  15  20  25      350.31      223.43    176.39 o 
 -14  21  25     1932.39     1708.68    302.62 o 
 -12  21  25     2556.55     2280.63    171.72 o 
 -10  21  25     2389.38     2426.27    171.91 o 
  -8  21  25       16.35       64.45     66.76 o 
  -6  21  25     3098.01     3292.02    145.01 o 
  -4  21  25      490.65      465.42     76.77 o 
  -2  21  25     1345.53     1716.27     97.56 o 
   0  21  25     1138.19      973.83    103.58 o 
   2  21  25      412.12      368.53     87.97 o 
   4  21  25     1210.90      852.69     78.96 o 
   6  21  25       94.33       -7.17     91.85 o 
   8  21  25      688.74      608.95    103.93 o 
  10  21  25     1893.54     1846.36    226.31 o 
  12  21  25     1844.54     1542.33    195.60 o 
  14  21  25        1.33     -122.79    220.49 o 
 -11  22  25     4561.72     4390.82    237.29 o 
  -9  22  25        1.06      -33.92     82.58 o 
  -7  22  25      354.97      396.20     97.63 o 
  -5  22  25      569.10      629.74     83.25 o 
  -3  22  25      442.08      350.46     96.28 o 
  -1  22  25     2223.90     2420.90    134.45 o 
   1  22  25      301.72      187.01     74.34 o 
   3  22  25      395.48      289.61     75.43 o 
   5  22  25     6149.99     6672.19    191.53 o 
   7  22  25      715.45      315.97    149.45 o 
   9  22  25     1999.82     1617.71    197.39 o 
  11  22  25      106.57      314.88    134.99 o 
 -10  23  25     1306.67     1593.53    159.43 o 
  -8  23  25     1530.54     1357.45    134.34 o 
  -6  23  25     2562.92     2846.94    183.47 o 
  -4  23  25      214.20      226.00    103.37 o 
  -2  23  25      170.03      271.61     83.17 o 
   0  23  25    11025.90    10988.83    208.08 o 
   2  23  25     3317.49     3113.56    181.92 o 
   4  23  25      182.99      288.31     78.03 o 
   6  23  25     1844.15     1817.65    166.82 o 
   8  23  25      758.34     1179.49    196.49 o 
  10  23  25      949.96      781.59    170.74 o 
  -7  24  25       36.82      274.77    120.33 o 
  -5  24  25      416.64      700.70    126.10 o 
  -3  24  25      108.11      161.84     98.00 o 
  -1  24  25        7.51      243.37    104.31 o 
   1  24  25     1273.71     1340.67    149.36 o 
   3  24  25     2075.11     1988.50    173.59 o 
   5  24  25       15.16      169.42    121.46 o 
   7  24  25      819.42      468.60    196.01 o 
  -2  25  25        0.87      107.89    143.64 o 
   0  25  25      991.09     1321.16    167.20 o 
   2  25  25      127.16      435.41    150.13 o 
   1   1  26     2066.84     2418.45     50.48 o 
   0   2  26    14715.15    15564.39    118.57 o 
   2   2  26     2609.51     2605.43     60.37 o 
  -1   3  26      118.20       62.33     22.22 o 
   1   3  26      857.18      756.63     37.12 o 
   3   3  26     2377.43     2046.96     58.32 o 
  -2   4  26     1761.05     1895.35     58.08 o 
   0   4  26     9568.21    10209.27    107.91 o 
   2   4  26      984.60     1156.03     48.43 o 
   4   4  26     5523.14     6328.91     89.24 o 
  -3   5  26     5922.41     5883.53     91.66 o 
  -1   5  26     7664.62     7108.95     96.73 o 
   1   5  26     4682.00     5187.19     93.38 o 
   3   5  26     9510.52     9080.08    114.86 o 
   5   5  26    13415.07    13151.70    127.22 o 
  -4   6  26    16949.60    17914.07    164.47 o 
  -2   6  26     3637.46     3453.11     77.95 o 
   0   6  26     3223.80     2816.14     72.13 o 
   2   6  26    18647.94    19166.83    177.77 o 
   4   6  26     5221.08     5104.39     89.27 o 
   6   6  26     2121.33     1959.39     71.80 o 
  -5   7  26     2795.17     3093.43     79.91 o 
  -3   7  26    11464.91    10979.97    133.17 o 
  -1   7  26      118.97       32.98     28.75 o 
   1   7  26      256.24      183.10     42.24 o 
   3   7  26    16776.49    15469.51    152.26 o 
   5   7  26     9195.84     8369.98    118.94 o 
   7   7  26    11332.53    10036.84    165.38 o 
  -6   8  26     8640.52     9212.33    147.60 o 
  -4   8  26     9518.91     9561.97    128.78 o 
  -2   8  26     7030.57     6890.74    105.02 o 
   0   8  26      351.94      389.45     54.37 o 
   2   8  26      991.09      874.78     61.79 o 
   4   8  26        1.50      -19.75     28.51 o 
   6   8  26     3160.79     3105.83     82.61 o 
   8   8  26     9382.03     8591.36    150.70 o 
  -7   9  26       94.79        1.41     43.53 o 
  -5   9  26      786.75      676.24     51.58 o 
  -3   9  26     1760.81     2014.23     73.08 o 
  -1   9  26    17720.12    17318.95    196.72 o 
   1   9  26    49133.82    46297.45    355.68 o 
   3   9  26     3326.12     3104.64     95.99 o 
   5   9  26      227.16       39.84     33.32 o 
   7   9  26     4306.93     4178.20    102.56 o 
   9   9  26    17546.62    15679.04    257.74 o 
  -8  10  26      608.11      369.43     56.68 o 
  -6  10  26      226.96      120.25     44.29 o 
  -4  10  26     1157.18      939.22     53.25 o 
  -2  10  26       79.22       52.12     39.55 o 
   0  10  26     4949.12     4211.43    120.81 o 
   2  10  26     8238.16     8430.99    140.14 o 
   4  10  26    35598.40    34448.55    281.97 o 
   6  10  26    19164.10    19630.07    188.19 o 
   8  10  26      102.57       97.21     48.48 o 
  10  10  26       63.48       34.80     52.36 o 
  -9  11  26     6546.47     6380.75    145.70 o 
  -7  11  26      534.08      377.11     56.58 o 
  -5  11  26      858.14      963.67     56.18 o 
  -3  11  26      675.00      670.64     57.32 o 
  -1  11  26       93.66       57.95     43.80 o 
   1  11  26     5636.04     4487.42    108.56 o 
   3  11  26      164.74      161.17     49.11 o 
   5  11  26    39283.15    37616.77    277.43 o 
   7  11  26     7433.39     7369.97    133.47 o 
   9  11  26      614.62      377.09     61.24 o 
  11  11  26     1260.42     1288.91     92.47 o 
 -10  12  26      878.26      985.13     84.85 o 
  -8  12  26     1232.29     1304.70     81.43 o 
  -6  12  26     3173.02     2887.57    100.41 o 
  -4  12  26     1121.73     1012.48     74.85 o 
  -2  12  26      229.93      167.65     41.42 o 
   0  12  26     9326.54     9174.08    145.34 o 
   2  12  26      411.47      535.19     57.44 o 
   4  12  26     2787.86     2607.76     91.35 o 
   6  12  26     1236.75     1163.41    102.22 o 
   8  12  26    13183.55    12451.75    195.94 o 
  10  12  26     4603.80     4646.47    169.89 o 
  12  12  26       84.09       12.38     66.28 o 
 -11  13  26      222.23      225.78     69.04 o 
  -9  13  26     3050.89     2731.03    115.54 o 
  -7  13  26     3193.29     2991.71    117.55 o 
  -5  13  26      532.27      802.16     52.06 o 
  -3  13  26     3023.41     3227.12    102.63 o 
  -1  13  26     1889.57     1519.81     79.49 o 
   1  13  26    15231.85    15300.01    188.14 o 
   3  13  26     1656.29     1662.15     77.98 o 
   5  13  26      143.42      141.76     50.87 o 
   7  13  26     4762.38     4417.18    136.19 o 
   9  13  26     5058.85     5042.74    153.22 o 
  11  13  26       21.89       -4.49     60.31 o 
  13  13  26     5713.11     5920.29    241.01 o 
 -12  14  26      571.23      624.01     88.33 o 
 -10  14  26       12.75      -36.95     60.14 o 
  -8  14  26        6.09       12.75     50.53 o 
  -6  14  26     1771.24     1578.74     87.81 o 
  -4  14  26      722.08      688.99     80.78 o 
  -2  14  26     5809.73     4964.93    125.37 o 
   0  14  26        3.27       17.76     44.19 o 
   2  14  26     2649.62     2801.70     97.42 o 
   4  14  26     4222.76     4444.55    130.85 o 
   6  14  26     3043.81     3240.99     87.80 o 
   8  14  26     1320.87     1373.07     98.95 o 
  10  14  26      117.66      180.89     64.91 o 
  12  14  26       60.77      142.70     76.46 o 
  14  14  26     4364.02     4408.92    193.36 o 
 -13  15  26       26.80      104.69     66.07 o 
 -11  15  26     7644.62     7916.12    207.10 o 
  -9  15  26      575.14      827.00     81.69 o 
  -7  15  26    11876.00    11430.91    193.65 o 
  -5  15  26      471.61      234.40     50.40 o 
  -3  15  26       40.66       51.84     51.88 o 
  -1  15  26     2399.63     2585.54    111.56 o 
   1  15  26     3736.10     3434.41    115.40 o 
   3  15  26    30442.32    29202.53    311.06 o 
   5  15  26    18830.61    18272.59    243.65 o 
   7  15  26     1066.80     1034.65     74.99 o 
   9  15  26     4159.89     4860.00    162.64 o 
  11  15  26     9038.58     9086.80    224.54 o 
  13  15  26     2182.00     2121.21    146.56 o 
  15  15  26     1306.19     1262.68    133.41 o 
 -14  16  26      555.68      616.41    105.08 o 
 -12  16  26       88.02      132.64     78.25 o 
 -10  16  26     4883.16     5260.44    181.22 o 
  -8  16  26      155.19      143.66     55.79 o 
  -6  16  26     1331.20     1470.52    109.62 o 
  -4  16  26      611.21      495.28     54.56 o 
  -2  16  26     9458.22     8947.61    185.30 o 
   0  16  26       65.58      168.48     55.42 o 
   2  16  26     8903.38     8724.60    174.83 o 
   4  16  26       62.30       14.81     56.62 o 
   6  16  26     6049.58     5861.83    135.17 o 
   8  16  26       18.14       30.41     49.48 o 
  10  16  26      380.16      177.75     75.08 o 
  12  16  26     1898.76     2051.27    145.80 o 
  14  16  26      341.08      353.10    100.58 o 
  16  16  26       86.62       93.39    133.79 o 
 -15  17  26     6008.73     5726.63    277.27 o 
 -13  17  26       56.77      170.06     89.48 o 
 -11  17  26       61.75       30.52     69.67 o 
  -9  17  26       83.26       54.02     65.99 o 
  -7  17  26      608.24      531.26     64.75 o 
  -5  17  26        0.03       31.03     46.66 o 
  -3  17  26      930.93     1113.22     90.10 o 
  -1  17  26     7634.95     7409.14    169.55 o 
   1  17  26    13185.16    12544.99    217.23 o 
   3  17  26    12423.52    12223.90    216.05 o 
   5  17  26       86.27      103.01     63.80 o 
   7  17  26     4835.36     5461.73    146.34 o 
   9  17  26    10079.77    10363.03    192.35 o 
  11  17  26      661.79      539.98     83.19 o 
  13  17  26     3761.29     3010.42    176.43 o 
  15  17  26       47.58       96.81    124.74 o 
  17  17  26       37.56     -120.21    120.21 o 
 -16  18  26      844.16      799.53    141.32 o 
 -14  18  26      362.08      325.10    113.64 o 
 -12  18  26      132.25      210.17     87.23 o 
 -10  18  26      240.63      113.78     73.43 o 
  -8  18  26      392.09      330.01     69.07 o 
  -6  18  26     2083.45     2334.89    120.75 o 
  -4  18  26      225.11      239.72     60.20 o 
  -2  18  26      252.28      223.82     66.51 o 
   0  18  26       56.71      -19.65     58.06 o 
   2  18  26     2975.07     2740.78    141.54 o 
   4  18  26     1561.02     1704.00    112.23 o 
   6  18  26      378.58      249.00     72.12 o 
   8  18  26      404.33      290.90     64.51 o 
  10  18  26       14.89       48.99     65.01 o 
  12  18  26     4742.71     4804.10    179.87 o 
  14  18  26     3396.31     2741.26    206.68 o 
  16  18  26        2.04      182.12    137.61 o 
 -15  19  26     3919.52     4674.74    242.98 o 
 -13  19  26     2532.46     2218.94    179.71 o 
 -11  19  26     4299.70     4409.53    216.02 o 
  -9  19  26        1.75        8.88     60.69 o 
  -7  19  26      135.16      173.61     66.98 o 
  -5  19  26     4098.76     4099.79    132.89 o 
  -3  19  26     1002.50      895.12     92.98 o 
  -1  19  26      924.59      988.79     94.26 o 
   1  19  26    11822.66    11694.46    282.59 o 
   3  19  26    12578.61    13047.90    307.90 o 
   5  19  26     5416.17     5488.97    186.92 o 
   7  19  26     5823.09     6138.66    166.67 o 
   9  19  26      206.05      120.29     68.92 o 
  11  19  26      457.45      310.91    106.93 o 
  13  19  26      955.02      470.89    132.55 o 
  15  19  26     1283.64      781.52    156.21 o 
 -14  20  26      763.33      594.68    178.23 o 
 -12  20  26       14.61      -82.64     82.64 o 
 -10  20  26       11.40      142.13     80.30 o 
  -8  20  26      481.33      425.85     80.71 o 
  -6  20  26     1279.22     1049.73     96.81 o 
  -4  20  26     2115.61     2170.45    100.10 o 
  -2  20  26     2697.74     2646.78    129.26 o 
   0  20  26     2213.42     2051.68    125.61 o 
   2  20  26      458.61      609.59     90.39 o 
   4  20  26      474.01      410.51     85.05 o 
   6  20  26     1478.67     1873.98    134.45 o 
   8  20  26     6807.40     7132.31    208.39 o 
  10  20  26        0.25       59.42    119.60 o 
  12  20  26     2000.43     2148.08    209.62 o 
  14  20  26      618.71      471.81    138.55 o 
 -13  21  26      697.42      684.65    132.97 o 
 -11  21  26     6278.68     6035.99    241.43 o 
  -9  21  26      237.94       70.55     90.51 o 
  -7  21  26     1019.45      849.72    114.95 o 
  -5  21  26     1092.79      933.66    129.62 o 
  -3  21  26        8.93       80.56     77.08 o 
  -1  21  26      522.18      555.80     90.84 o 
   1  21  26     2254.48     2361.60    137.88 o 
   3  21  26      102.46      131.55     77.36 o 
   5  21  26      599.37      554.44    102.44 o 
   7  21  26     1018.59     1153.13    101.73 o 
   9  21  26      136.40       28.88    123.81 o 
  11  21  26     4877.66     4251.05    267.39 o 
  13  21  26      145.33       31.68    136.41 o 
 -10  22  26       46.80       57.48     97.71 o 
  -8  22  26       11.33       72.32     89.80 o 
  -6  22  26     2019.18     1971.19    154.88 o 
  -4  22  26      186.75      283.17     69.75 o 
  -2  22  26       12.70      157.28     68.74 o 
   0  22  26       78.45      187.91     79.64 o 
   2  22  26      712.77     1000.61    110.42 o 
   4  22  26       10.36      201.27     89.64 o 
   6  22  26      413.42      470.00     92.19 o 
   8  22  26     4533.01     4213.95    269.98 o 
  10  22  26      166.94      -13.26    135.05 o 
  -9  23  26     2181.28     2324.29    193.39 o 
  -7  23  26      428.36      403.20    110.97 o 
  -5  23  26      172.48      366.62    104.55 o 
  -3  23  26      369.33      493.33     76.68 o 
  -1  23  26       57.07       19.83     85.74 o 
   1  23  26     1279.37     1210.92    125.30 o 
   3  23  26     5667.88     5752.95    241.38 o 
   5  23  26     1131.04      923.45    139.56 o 
   7  23  26      160.20      237.22    155.61 o 
   9  23  26      678.02      485.16    249.28 o 
  -6  24  26      275.81      370.20    117.20 o 
  -4  24  26     2347.22     2056.10    167.77 o 
  -2  24  26     1116.70     1281.66    158.19 o 
   0  24  26     3008.48     3485.16    231.49 o 
   2  24  26      502.90      529.03    120.55 o 
   4  24  26    12795.91    13607.21    390.91 o 
   6  24  26     1003.66     1090.31    224.15 o 
   0   1  27      967.26     1200.30     41.35 o 
  -1   2  27     2647.91     2595.84     59.02 o 
   1   2  27     6722.97     6979.94     85.62 o 
  -2   3  27       92.06       56.62     27.18 o 
   0   3  27     1052.54      907.92     39.73 o 
   2   3  27     1941.43     2069.88     57.98 o 
  -3   4  27    33815.93    34759.77    233.10 o 
  -1   4  27     5384.26     6188.14     89.40 o 
   1   4  27     6413.70     6742.33     91.93 o 
   3   4  27     8414.91     8320.81    104.74 o 
  -4   5  27      274.29      300.90     38.45 o 
  -2   5  27       70.79       17.21     29.18 o 
   0   5  27      382.61      296.23     46.42 o 
   2   5  27      979.18      855.59     50.87 o 
   4   5  27    25512.80    25481.13    203.71 o 
  -5   6  27    18680.42    18320.97    178.19 o 
  -3   6  27     3511.27     3662.85     94.56 o 
  -1   6  27     3827.80     4250.95    123.87 o 
   1   6  27     8735.75     8637.61    129.78 o 
   3   6  27     1448.99     1436.41     61.64 o 
   5   6  27      540.14      651.59     46.56 o 
  -6   7  27     8404.78     8232.34    131.97 o 
  -4   7  27    11483.73    11107.18    137.97 o 
  -2   7  27     6315.12     5885.20    100.99 o 
   0   7  27      651.44      525.06     55.18 o 
   2   7  27       24.35       65.42     40.84 o 
   4   7  27     7689.87     7441.91    120.48 o 
   6   7  27    18594.67    18465.65    191.91 o 
  -7   8  27     3907.75     3921.95    108.61 o 
  -5   8  27     6429.31     6467.79    114.70 o 
  -3   8  27    15869.97    15882.87    164.38 o 
  -1   8  27    11622.98    11577.98    159.72 o 
   1   8  27     6477.19     6813.84    127.98 o 
   3   8  27     9903.07    10768.77    128.30 o 
   5   8  27     1933.71     1894.55     68.93 o 
   7   8  27     4566.18     3876.23    101.15 o 
  -8   9  27       45.99        6.58     40.63 o 
  -6   9  27     4279.80     4083.77    103.47 o 
  -4   9  27      357.63      311.96     42.77 o 
  -2   9  27    34015.51    34624.07    280.06 o 
   0   9  27      269.67      265.56     51.55 o 
   2   9  27    22624.78    21528.65    211.55 o 
   4   9  27     4013.24     4030.67     87.35 o 
   6   9  27      739.60      691.81     53.42 o 
   8   9  27        0.18       -6.13     45.95 o 
  -9  10  27     2854.85     3113.89    114.79 o 
  -7  10  27    13056.49    12273.11    180.08 o 
  -5  10  27     7453.59     7126.61    116.17 o 
  -3  10  27     3665.79     3565.71    100.63 o 
  -1  10  27     2187.45     1969.41     88.91 o 
   1  10  27    26012.68    25455.82    238.90 o 
   3  10  27     8764.50     8549.30    141.41 o 
   5  10  27       97.75       -1.01     32.46 o 
   7  10  27     2215.35     2332.48     84.99 o 
   9  10  27     6344.42     6860.77    148.36 o 
 -10  11  27     1235.53     1178.01     90.53 o 
  -8  11  27      589.06      647.99     81.57 o 
  -6  11  27     4411.51     4114.65    116.38 o 
  -4  11  27     1111.60      934.67     52.55 o 
  -2  11  27     1387.82     1368.15     74.84 o 
   0  11  27      755.28      562.65     56.96 o 
   2  11  27      247.43      220.46     49.59 o 
   4  11  27    10137.48     9472.39    150.03 o 
   6  11  27     2791.04     2727.87     96.50 o 
   8  11  27     1671.97     1780.90     89.51 o 
  10  11  27       48.57      105.32     60.41 o 
 -11  12  27       96.03       83.68     55.60 o 
  -9  12  27       31.20       56.47     50.35 o 
  -7  12  27     3318.44     2831.67    104.56 o 
  -5  12  27     6002.96     5290.24    115.93 o 
  -3  12  27    22517.17    20815.78    225.27 o 
  -1  12  27      479.69      362.91     53.39 o 
   1  12  27     8807.19     9105.88    143.06 o 
   3  12  27     1341.20     1751.70     79.95 o 
   5  12  27      253.76      175.04     43.28 o 
   7  12  27     1183.75     1149.91     82.69 o 
   9  12  27    10670.63    10565.50    185.04 o 
  11  12  27      728.38      804.46     88.84 o 
 -12  13  27        1.25       71.26     67.43 o 
 -10  13  27     2323.68     2251.94    114.92 o
[truncated: 167,852 more chars]
